# Supplementary material for: Genome-wide identification, characterization, and expression analysis of the NAC transcription factor family in orchardgrass (Dactylis glomerata L.)
Source: BMC Genomics. 2021 Mar 12;22:178. doi: 10.1186/s12864-021-07485-6 (PMC7953825; doi:10.1186/s12864-021-07485-6)
Supplement: Supplementary file 1 — Additional file 1 List of the 108 DgNAC genes identified in orchardgrass. [file 12864_2021_7485_MOESM1_ESM.xlsx]

## Sheet: DgNAC gene information
Additional file 1. 108 DgNAC genes identified in this study.
Gene Name	Gene ID	CDS length（bp）	Size（aa）	MW(Da)	pI	Chromosome No.	Genomic Location
DgNAC001	DG1G00057.1	1947	648	71384.6	4.48	Chr1	1987267-1991453
DgNAC002	DG1G00128.1	858	285	31582.1	6.3	Chr1	4081689-4083812
DgNAC003	DG1G00996.1	1164	387	43718.6	8.33	Chr1	38005008-38007259
DgNAC004	DG1G01057.1	1918	639	69835.6	7.26	Chr1	41209651-41212594
DgNAC005	DG1G03268.1	1488	495	55505.4	7.68	Chr1	163046482-163048403
DgNAC006	DG1G03293.1	1515	504	55575.4	6.48	Chr1	164752752-164754769
DgNAC007	DG1G03341.1	567	188	21364	9.3	Chr1	166120128-166120694
DgNAC008	DG1G03602.1	1059	352	38394.3	9.18	Chr1	180550887-180552559
DgNAC009	DG1G03605.1	1095	364	40095.9	5.49	Chr1	180801603-180803457
DgNAC010	DG1G03843.1	531	176	18771	6.06	Chr1	191091148-191092286
DgNAC011	DG1G04229.1	2586	861	96151.1	4.99	Chr1	205456327-205464330
DgNAC012	DG1G04747.1	570	189	21362.2	10.25	Chr1	224243243-224243812
DgNAC013	DG1G05204.1	1194	397	44181.6	4.59	Chr1	239918760-239920299
DgNAC014	DG1G05383.1	981	326	36220.8	6.4	Chr1	246294538-246295518
DgNAC015	DG1G05384.1	1002	333	36667.3	7.01	Chr1	246352257-246353258
DgNAC016	DG1G05385.1	990	329	36580.3	6.33	Chr1	246364976-246365965
DgNAC017	DG1G05420.1	1269	422	46001.4	8.3	Chr1	247636131-247637399
DgNAC018	DG1G05462.1	1092	363	40451.1	5.36	Chr1	248544686-248547774
DgNAC019	DG1G05525.1	2280	759	84836.7	6.38	Chr1	251569160-251574029
DgNAC020	DG2G00640.1	1062	353	40401.2	6.49	Chr2	21986058-21987311
DgNAC021	DG2G01057.1	1659	552	61482.7	4.99	Chr2	39644992-39650269
DgNAC022	DG2G01058.1	1059	353	39557.2	5.19	Chr2	39652251-39655277
DgNAC023	DG2G01171.1	1140	379	41459	7.12	Chr2	45018566-45021976
DgNAC024	DG2G02013.1	801	266	29166.4	7.76	Chr2	105028947-105029948
DgNAC025	DG2G02272.1	1269	422	45458.5	5.78	Chr2	117440561-117442034
DgNAC026	DG2G02275.1	1029	342	37805.4	6.25	Chr2	117519178-117539696
DgNAC027	DG2G03361.1	1185	394	44390	6.21	Chr2	164174666-164176803
DgNAC028	DG2G04000.1	897	298	33648.5	6.46	Chr2	188145046-188146042
DgNAC029	DG2G04021.1	2241	746	81436.6	4.78	Chr2	188992531-188995685
DgNAC030	DG2G04062.1	1056	351	38968	9.24	Chr2	190221813-190223779
DgNAC031	DG2G04224.1	405	134	14698.5	10.12	Chr2	196388072-196388514
DgNAC032	DG2G04225.1	699	232	24959	9.32	Chr2	196404576-196405369
DgNAC033	DG2G04481.1	735	244	26456	9.98	Chr2	205819892-205823218
DgNAC034	DG2G04589.1	522	173	19055.8	9.6	Chr2	208770853-208771374
DgNAC035	DG2G04680.1	1002	333	36861.5	6.39	Chr2	212334116-212335954
DgNAC036	DG2G04924.1	1917	638	70515.4	6.03	Chr2	220806759-220809359
DgNAC037	DG2G04956.1	915	304	35260.5	6.27	Chr2	221851677-221852908
DgNAC038	DG2G05194.1	1209	402	43372.4	6.54	Chr2	228787220-228789818
DgNAC039	DG2G05579.1	1938	645	72468.2	6.01	Chr2	240200370-240205297
DgNAC040	DG3G00858.1	1206	401	43608.4	8.02	Chr3	35123234-35126191
DgNAC041	DG3G01137.1	1152	383	40887.2	6.36	Chr3	44979240-44983134
DgNAC042	DG3G01267.1	669	222	24394.7	4.28	Chr3	48460527-48461195
DgNAC043	DG3G01268.1	642	213	23115	8.33	Chr3	48464666-48465307
DgNAC044	DG3G01487.1	1821	606	68241.2	6.56	Chr3	54988949-54991043
DgNAC045	DG3G01536.1	1167	388	42884.4	8.07	Chr3	55914598-55915764
DgNAC046	DG3G01603.1	849	282	31343.3	6.01	Chr3	58624262-58626105
DgNAC047	DG3G02138.1	960	319	36598.1	6.27	Chr3	76167096-76168598
DgNAC048	DG3G02520.1	723	240	27206.2	6.16	Chr3	90153519-90155048
DgNAC049	DG3G03114.1	1023	340	38391.1	5.12	Chr3	115378022-115384509
DgNAC050	DG3G03675.1	813	270	30519.6	5.51	Chr3	153792691-153793928
DgNAC051	DG3G04206.1	1227	408	43364.5	8.61	Chr3	188168290-188170495
DgNAC052	DG3G05434.1	1044	347	73980.6	6.49	Chr3	236423109-236424666
DgNAC053	DG3G05438.1	1029	342	37341.2	5.17	Chr3	236942428-236943723
DgNAC054	DG3G05440.1	1029	342	37341.2	5.17	Chr3	237008235-237009530
DgNAC055	DG4G00568.1	573	190	21661.4	9.07	Chr4	19285633-19286205
DgNAC056	DG4G00806.1	708	235	24835.4	9.61	Chr4	26230199-26231263
DgNAC057	DG4G01153.1	1245	414	44829.4	9.19	Chr4	39925074-39928063
DgNAC058	DG4G01176.1	882	293	32265.7	8.72	Chr4	40507645-40509825
DgNAC059	DG4G01398.1	759	252	27501.6	5.62	Chr4	47301460-47302800
DgNAC060	DG4G01891.1	1260	419	45723.2	4.46	Chr4	64927584-64929159
DgNAC061	DG4G01931.1	966	321	35686.2	5.61	Chr4	65875875-65877298
DgNAC062	DG4G02789.1	1797	598	63603.8	9.33	Chr4	95385651-95388213
DgNAC063	DG4G02833.1	1017	338	36701.1	8.83	Chr4	96769613-96773744
DgNAC064	DG4G02859.1	981	326	36736.8	5.52	Chr4	98203787-98204767
DgNAC065	DG4G03898.1	567	188	21367.4	9.32	Chr4	170392013-170392722
DgNAC066	DG4G04157.1	1476	491	54373	5.6	Chr4	182577975-182582893
DgNAC067	DG4G04357.1	909	302	32777.9	6.19	Chr4	190240847-190242262
DgNAC068	DG4G04683.1	1038	345	38230.6	5.47	Chr4	204911512-204912687
DgNAC069	DG4G04987.1	1302	433	48687.4	6.88	Chr4	218286196-218291160
DgNAC070	DG4G05411.1	1062	353	39419.7	6.92	Chr4	233190712-233191879
DgNAC071	DG4G05486.1	2010	669	73155.2	6.47	Chr4	235633757-235636506
DgNAC072	DG4G05946.1	978	325	35791.9	6.83	Chr4	252921805-252923697
DgNAC073	DG5G00396.1	933	310	34031.9	9.14	Chr5	17448256-17453104
DgNAC074	DG5G01351.1	1077	358	39947.4	6.33	Chr5	63803183-63804417
DgNAC075	DG5G01475.1	1188	395	43149.5	5.07	Chr5	75150562-75164790
DgNAC076	DG5G02285.1	2001	666	72738.3	5.27	Chr5	130818336-130823965
DgNAC077	DG5G02357.1	774	257	28192.9	5.71	Chr5	134729636-134730409
DgNAC078	DG5G02594.1	1545	514	57024.3	5.51	Chr5	146269951-146273421
DgNAC079	DG5G04006.1	888	295	33095.6	6.25	Chr5	198197558-198199105
DgNAC080	DG5G04195.1	1056	351	39397.3	6.04	Chr5	204395714-204397112
DgNAC081	DG5G04618.1	1368	455	50086.8	5.09	Chr5	218005617-218008194
DgNAC082	DG5G04624.1	963	320	35543	6.67	Chr5	218273145-218274230
DgNAC083	DG5G05021.1	975	324	35256.3	6.01	Chr5	231308798-231309772
DgNAC084	DG5G05058.1	978	325	35438.3	5.19	Chr5	232744859-232745836
DgNAC085	DG5G05113.1	1200	399	44550.5	4.8	Chr5	234216557-234217756
DgNAC086	DG6G00246.1	654	217	25148.2	6.35	Chr6	10887936-10890206
DgNAC087	DG6G00248.1	768	255	28693	5.12	Chr6	10892780-10894573
DgNAC088	DG6G00763.1	1917	638	70016.9	4.69	Chr6	29307632-29312329
DgNAC089	DG6G01086.1	1161	386	43472.9	7.56	Chr6	46252187-46253738
DgNAC090	DG6G01627.1	855	284	31876.2	7.62	Chr6	97471546-97474147
DgNAC091	DG6G01897.1	2307	768	84999.2	4.9	Chr6	109974073-109978413
DgNAC092	DG6G01932.1	501	166	18913.5	9.57	Chr6	111970723-111971496
DgNAC093	DG6G01954.1	1152	383	42337.5	9.34	Chr6	113220729-113223807
DgNAC094	DG6G02029.1	2817	938	100696	5.16	Chr6	116308153-116314416
DgNAC095	DG6G02193.1	1143	380	41842.8	4.97	Chr6	124028577-124029769
DgNAC096	DG6G02812.1	1416	471	51502.1	7.19	Chr6	150763387-150771039
DgNAC097	DG6G02915.1	1104	367	41187.5	6.27	Chr6	154344015-154345345
DgNAC098	DG6G03080.1	1125	374	40036.7	8.19	Chr6	159913122-159915087
DgNAC099	DG6G03209.1	960	319	34878.6	5.99	Chr6	163862614-163863803
DgNAC100	DG6G03395.1	909	302	33805.3	8.23	Chr6	170817631-170821340
DgNAC101	DG6G03543.1	933	310	34257.8	8.99	Chr6	177485826-177486987
DgNAC102	DG7G01101.1	939	312	35014	8.76	Chr7	38499331-38500443
DgNAC103	DG7G01897.1	1272	423	46135.7	6.43	Chr7	68772443-68776004
DgNAC104	DG7G01925.1	909	302	32926.4	8.95	Chr7	69787666-69789147
DgNAC105	DG7G01957.1	1230	409	45102.3	4.4	Chr7	70548664-70552700
DgNAC106	DG7G02164.1	993	330	36181.9	5.79	Chr7	78168920-78170607
DgNAC107	DG7G03639.1	2031	676	74821.2	9.56	Chr7	154770054-154776856
DgNAC108	DG7G03653.1	927	308	34319.2	6.22	Chr7	155527614-155528753

## Sheet: DgNAC sequences
Additional file 1. List of the 108 DgNAC genes identified in this study.
Gene Name	Gene ID	Sequence Type	Sequences
DgNAC001	DG1G00057.1	CDS	ATGAGCCCGTCGCAGCCGGACTACACCCGGCCGCCGCCGCCCGCGCCGCACGCCACGGCGTCCGCGGAGGTGCCGCTGGCGCCGGGCTTCCGCTTCCACCCGACGGACGAGGAGCTGGTGTCCTACTACCTCCGCCGCCGCGCGCTGGGCCGGCGCCTCCGGATCGACGCGATCGCGGAGGTGGACCTGTACCGGCTCGAGCCGTGGGACCTGCCGCCGCTCGCGCGCATCCGGAGCCGCGACTCGCAGTGGTACTTCTTCGCGCGCCTCGACCGCAAGGTGGCGGGCGCCGGCGCCGGCGGCCGGGGCGGGCCGGGCAACCGCACCAACCGCGCCACGCCGCGCGGCTACTGGAAGACCACGGGCAAGGACCGCGAGGTCTACCACCGCGGCAGGGCC…
		Protein	MSPSQPDYTRPPPPAPHATASAEVPLAPGFRFHPTDEELVSYYLRRRALGRRLRIDAIAEVDLYRLEPWDLPPLARIRSRDSQWYFFARLDRKVAGAGAGGRGGPGNRTNRATPRGYWKTTGKDREVYHRGRAVGMKKTLVFHAGRAPKGDRTNWVMHEYRLLDSDGPQDLLVVCRIFQKIGSGPQNGAQYGAPYMEEEWEEEDDAIENTPTSGTSTEMAAITDTASAESNVEDENVFSKINELVQTQEVLDPSDIAPLQAQGLNETGEGSYGDGAISLEEILQEPVSNVSLENIGEPVEQNAVDDHFSLEDLAGYPRQDGGYADQDEPIIWSDPSNDEQAYWPLRTYGNQNQANGTLGAEEFFDMDDTNAYSGQHQACPSEDQNIYLQTNGLPGSQPL…
DgNAC002	DG1G00128.1	CDS	ATGGGGCTGAGGGACATCGAGATGACGCTGCCGCCGGGGTTCCGGTTCTACCCCAGCGACGAGGAGCTGGTGTGCCACTACCTGCACAACAAGGTGGCCAACCACCGCTTCGCCGGAGGAGCCGCCGTGGCCGCCGCTGGGGGGACCATGGTGGAGGTCGATCTGCACATCCACGAGCCATGGGAGCTGCCAGACGTGGCAAAGCTGAGCACAAACGAGTGGTACTTCTTCAGCTTCCGCGACCGCAAGTACGCGACTGGGCTGCGCACGAACCGCGCCACCAAGTCCGGCTACTGGAAGGCCACCGGCAAGGACCGCGTCATCCGCAGCCACAGGTCGTCGTCCTCGTCCGGCCGCGCCTCCATTGTAGGCATGCGGAAGACGCTTGTATTCTACCGT…
		Protein	MGLRDIEMTLPPGFRFYPSDEELVCHYLHNKVANHRFAGGAAVAAAGGTMVEVDLHIHEPWELPDVAKLSTNEWYFFSFRDRKYATGLRTNRATKSGYWKATGKDRVIRSHRSSSSSGRASIVGMRKTLVFYRGRAPNGTKSCWVMHEFRIENPHSPPKADTEYAMDREQELIGGGAAVKGYDYASSSSCQDPEYHSPPASFPSLGVGGHHYQLPPSSHDHHRLSIDAFSSMPPLLSYDSILDFSQHLDSSGTATGSRDGTGDPCSGVLMDLGLQEEQYNYNSLM*
DgNAC003	DG1G00996.1	CDS	ATGGAAGAGATCAGAAGTGATGAAATAGAGAAGCAAGATGAAGTTATGTTACCTGGCTTTAGGTTTCATCCAACGGATGAAGAACTTGTCAGGTTCTACCTCAAAAGGAAGATCCAGCAGAAGTCTCTTCCCATTGAGCTTATCAGGCAACTGGACATCTACAAGTTTGATCCATGGGATCTCCCAAAACTAGCAAGTGCCGGAGAGAAGGAGTGGTATTTCTACTGCCCAAGGGACAGGAAGTACCGGAATAGCACAAGGCCTAACAGGGTAACTGGAGCAGGCTTCTGGAAGGCCACCGGAACTGATAGACCAATTTACTCCTCCGATGGGAGCAAGTGCATAGGCTTGAAGAAGTCTCTCGTCTTTTACAAGGGTAGAGCGGCCAAAGGTGTCAAA…
		Protein	MEEIRSDEIEKQDEVMLPGFRFHPTDEELVRFYLKRKIQQKSLPIELIRQLDIYKFDPWDLPKLASAGEKEWYFYCPRDRKYRNSTRPNRVTGAGFWKATGTDRPIYSSDGSKCIGLKKSLVFYKGRAAKGVKTDWMMHEFRLPSLTDPSVPQKKPLEKTIPPNDSWAICRIFKKTNATAQRALSHSWVSPHLSSTNGTYIPPHLQNTHRSRHTSDNTSSALTNIISSNIQFTGSGYFPSIVSSCQNTLNNLESMSRPATSIVLPPSDAEHQVMSILSAIPLDIPAGMDIASMVMNTAPITLSNMDRSASTNIEFAQVQQCNNNMIDRCVVDLPDIGNNVDGASRSIHFPYNLQGPISDEWRATMPWDSLPCTTEVSTNYQPTKCYT*
DgNAC004	DG1G01057.1	CDS	ATGGCGGAAGGGGAGGAGGAGGAGAAGATCGTCGCCGGAGCAGACGAGGAAAAGGCAATCGTCGTCGGAGCCGGGGACGACGAGGAGAAGGCCATTGTCCTCGCCGGAGCAGGGGACGAGGAGGAGGAGAATAACGCCGCAGGAGGAGGAGGAGGAGGAAACGGTGGCAATGCTCTTCCGTTCAGGCCCCCGCCGGGGTTCCGGTTCACGCCGGGGGAGGACGAGCTGGTGATATACTACCTGCTCCCCAAGCTGCAGGGCAGGGAGCACGTGCCCAACCACATGGTCATCGAGGACAACGTGTACGAGTACCACCCGGACAAGCTCACCGAGAAGTACAGGGAGAGGGGCGGGGACAGCTGGTACTTCCTGTCGCCGAGGGAACGCAAGTACCGGAAC…
		Protein	MAEGEEEEKIVAGADEEKAIVVGAGDDEEKAIVLAGAGDEEEENNAAGGGGGGNGGNALPFRPPPGFRFTPGEDELVIYYLLPKLQGREHVPNHMVIEDNVYEYHPDKLTEKYRERGGDSWYFLSPRERKYRNGKRPRRNTKDKLGRWKASTASKKASVEKLAGDGKTKYSQSTLNYYVGPINKEVKSRWIMHEITIPDYENEKLGSKKCDDGKKDMLDQYVMCRIYVTPRRKGEEDDEAGPSGTKSEPAESGEEATEVGAELSEKQAGKRKAGKKLSEKQAGKRPAEEEPRGKAVAQKQARHPNQDRLNLGTPALLHAGNGMQAPFMTPGYYGGGGPGLPMGHYAARSPMPRPPLMHRNGQPPVAFNDQGQPPMAFNGQGQVPRQVVAYNGQGPPSGQ…
DgNAC005	DG1G03268.1	CDS	ATGGAGGCTGCCGATGCGTCGTCGTCCGGCGACCGGAAACAGTCCTTGCTCAACCTGCCAACGGGGTACCACTTCGCCCCCACCCACGAGGAGCTCATCATCTACTACCTTCGCCCGAAGATCGCCGGCTTCTCGCCGCTGCTGCCCATCTTCCAAGAGAAGAATGTCATTGAATTCGGCCCGGAGGAAATCACAGCGAAGTACAGGGAATTTGGGGCGGACGAGCGGTGGTACTTCTTCACCACGCGGGAGCAGAAGTACAGCATCGGCAACCGGCCGAACCGAACGACGGTGGCCGGTGGGTCCTGGAAGGCCACGGGTCCTCAGAAGCTGATCCACAGCGTGAAGGACGGAGAACGGACGCTGGTGGGTCGCGCGAGGACGCTGGTATTCTACAAA…
		Protein	MEAADASSSGDRKQSLLNLPTGYHFAPTHEELIIYYLRPKIAGFSPLLPIFQEKNVIEFGPEEITAKYREFGADERWYFFTTREQKYSIGNRPNRTTVAGGSWKATGPQKLIHSVKDGERTLVGRARTLVFYKAPPKETGLPKGKKKQAQSEEKTSWTMFEYENLTSEEEAADRNVNKLDEYVLCTIQKQKKKDVRKEGTGTAGKKKVKAETEDINGKAKSASKKRKVKQEQTEAENITDQSQIEDLHLMKRSKAPMLPAHLRPEEGYEMGMFDNSCPMKSLPVLKVHKDESPLSEILSPAFIDTDCSSPNMAPTPCPHDPPRSEMTSTSAGGGGNYNTRSAGSNGISSTEYPWYDESLFPEIERVPYLPGNTNSFNPSMVPMPVPQELPHQYMRTMEY…
DgNAC006	DG1G03293.1	CDS	ATGGAGTCTGCCGATGCGTCGTCGTCCGGCGACCGGAAACGACGGTCCGTTCTCAACCTGCCATCTGGGTACCACTTCGCCCCCACCGACGAGGAGCTCATCGTCAACTACCTTCGCCCGCAGATGACCGGCCGCCCGCCGCTGCTGCCTATCTTCATAGACGATGATGTCGTTAAATGCGGCCCGGAGGAACTCACAGCGCAGTACAAGGATTTTGGGGAGGACAAGCGGTGGTACTTCTTCACCACGCGGGAGAGGAAGTACAACACCGGCAACCTGCCGAACCGGATGATGAAGGACGGTGCGTGCTGGAAGGCCACGGGTCCTAAGAGGACTATCTACAGCGTGAAGAACGGAGAAGAGATGCTGGTGGGGCGCGCGAGGACGTTGGTGTTCTAC…
		Protein	MESADASSSGDRKRRSVLNLPSGYHFAPTDEELIVNYLRPQMTGRPPLLPIFIDDDVVKCGPEELTAQYKDFGEDKRWYFFTTRERKYNTGNLPNRMMKDGACWKATGPKRTIYSVKNGEEMLVGRARTLVFYKAPPPGKRKHAQSEEKTSWTMYEYENLTSEAEAADRNADKLAEYVLCTIQEQKKKDRSKEGSGTTGENKVKAETVGIKGKAKTASKKRKVKQEDTEAENIPDHAHIEDLHLMKRPKVPMTPMLLEPQEGYEMGMLDYNSCPRKSSPVLTVPHDESPLSEILPPGVVDNNRCSPNMAPTSCLPEPPRSEMMSTSGGGNYNTGSAGSNGTSSTDWDGWYDNSILPEITSLPYSPGNTSSFNNPSMVPMPVPQEPPHTHMMKTEYATLL…
DgNAC007	DG1G03341.1	CDS	ATGGCGGAAGATGGCCTTCCTCGTGGGTTTGTTTTCGCCCCGCCTGATCACGCGCTCATCAAGGATGTCCTCCGGCGAAAGGTGGCCGGACTCCCAATCAACAGCCGCTACAACATCCATAACTTTGACGCCTACTCTGTCCCACCCGACGAGCTCGTCCGCAACCACGACCACGCGCCGGGAACCGACAAGAATTACGGGAAAGGGGGCTACTGGTACTTCACGCCGGTGCGTCGCCACAAGACCAAGAACGGTGTCGGGAGGCGGAAACGCGGCGACGGCGACGGGTACACATGGCACTCCGAGGATCGCGAGAAGCCCGTTCTTGACGAGGACGGTAAGGGCGTCGTTGGCTATAGCCTGAAGCTGAACTACGTTTTCAAGGAGTCGGGAGCTCCG…
		Protein	MAEDGLPRGFVFAPPDHALIKDVLRRKVAGLPINSRYNIHNFDAYSVPPDELVRNHDHAPGTDKNYGKGGYWYFTPVRRHKTKNGVGRRKRGDGDGYTWHSEDREKPVLDEDGKGVVGYSLKLNYVFKESGAPATRFGWCMTEYRLHDNDAGLVLCKICVSRHKNETTYESVMKAQNQEAPPRTRRGS*
DgNAC008	DG1G03602.1	CDS	ATGATCATGTCGGACCCGGCCATGCTCCCGCCGGGCTTCCGGTTCCACCCGACGGACGAGGAGCTCATCCTCCACTACCTCCGCAACCGCGCCGCCGAGTCGCCGTGCCCCGTCTCCATCATCGCCGACGTCGATATCTACAAGTTCGACCCATGGGCCCTGCCATCCAAGGCGAGCTACGGAGACAGGGAGTGGTACTTCTTCACGCCGAGGGACCGCAAGTACCCTAATGGAGTCCGGCCGAACCGGGCGGCGGGATCTGGCTACTGGAAGGCCACCGGCACCGACAAGCCCATCCGCAGCAGCGCCACCAACGAGAGCGTCGGCGTCAAGAAGGCGCTCGTCTTCTACAAGGGCCGCCCGCCCAAGGGGATCAAGACCAACTGGATCATGCACGAG…
		Protein	MIMSDPAMLPPGFRFHPTDEELILHYLRNRAAESPCPVSIIADVDIYKFDPWALPSKASYGDREWYFFTPRDRKYPNGVRPNRAAGSGYWKATGTDKPIRSSATNESVGVKKALVFYKGRPPKGIKTNWIMHEYRLAAANAHAANTYRPMKFRNASMRLDDWVLCRIYKKTSQVSPMLVPPLADHELDEPSGGAYPMSSAGMLVQAGASSYPIQAGMQRMPKIPSISELLNEYSLTQLFDDGGHGEMARHEHHGAALLGHPIMNQFHVNSSMSQLAQMDSSASTSAAGEGAPGKRKRSTEDGGGHNGSTSQPDKKPNGSCFGAPTYRVGSGSGNGNALQGSLVTGHQTLLHF*
DgNAC009	DG1G03605.1	CDS	ATGTCTGAGGTGTCGGTGATAAACCAGGCGGAGGTGGAGGACGCGGCGGCGGCGCTGGACCTGCCGCCGGGGTTCCGCTTCCACCCCACCGACGAGGAGATCATCTCGCACTACCTCACCCCAAAGGCGCTCGACCACCGCTTCGTCTCCGGCGTCATCGGCGAGGTCGACCTCAACAAGTGCGAGCCCTGGTACCTTCCAGGCATGGCGAAGATGGGGGAGAAGGAGTGGTGGTTCTTCTGCCACAAGGACCGCAAGTACCCGACGGGGACCAGGACCAACCGCGCCACCGAGAGCGGCTACTGGAAGGCCACCGGCAAGGACAAGGAGATCGTCCGCGGGCAAGGGAGGGGCGCCGTCCTCGTCGGCATGAAGAAGACGCTCGTCTTCTACCGCGGC…
		Protein	MSEVSVINQAEVEDAAAALDLPPGFRFHPTDEEIISHYLTPKALDHRFVSGVIGEVDLNKCEPWYLPGMAKMGEKEWWFFCHKDRKYPTGTRTNRATESGYWKATGKDKEIVRGQGRGAVLVGMKKTLVFYRGRAPKGTKSGWVMHEFRLEGRLPHPLQRSAKDEWAVSKVFNKELTAAAATSGAMAAAEEAGIERVSSFGFISDFLDSGELPPLMDPSFGGDVDEVIDFKGPTPASTSAYDAGAHSAPGMCYQLPGVKTEEPMPPQYYQQEQPHLMYSSPYFSLPAASSGDQSPAIRRYCKAEQVSGQTSALSPSRDTGLSTDPNAEISSAATPSSHLQHQHQEFLDHLDEYPALNLADIWKY*
DgNAC010	DG1G03843.1	CDS	ATGGAAGCGTCCAGGTTCAGCTTCGGCGCCAACACGCCGCCGGCGTTCAAGTTCGACCCCACCGACGCCGACCTCGTCGCCCACTACCTCATCCCGCGTGCGCTCGGCCTCCCCAACCCCCACGCGGGCGCCATCATCGACGACGACCCCCTCAGCGCCGCGCCGTGGGAGGTCCTCAAGAGGCACGGCCACGAGGGCAGCGCCCACGCCTTCTTCTTCGGCCCGCCCCCCACGGACGCCTCCCGGGGGAAGACCCGCGCCGTCCCCGGCGGCGGCGGCGGCGTGTGGGAGGAGCAGAGGGCGCGCGAGGAGACCATCACCCTCGAACGTCCCGGCGGCGGCGAGGTGGACATCAGGTACAAGAGGAACGACCTCGCCTTCTCTCCCGCCGAGGTCGGG…
		Protein	MEASRFSFGANTPPAFKFDPTDADLVAHYLIPRALGLPNPHAGAIIDDDPLSAAPWEVLKRHGHEGSAHAFFFGPPPTDASRGKTRAVPGGGGGVWEEQRAREETITLERPGGGEVDIRYKRNDLAFSPAEVGPGAGYVMHEYQILTPPLPGTVLTAIKVVRKNAGVSNPDQPGRS*
DgNAC011	DG1G04229.1	CDS	ATGGCCTCGGACATCGATTCTCTTGCTTCCCGCCTCGCCCCCGGCTCCGACCACCTCCCTCTCGCCGCGCGCCGTAGTCGCCCTCCACCGGCGCCGCGGGTGGAGCCCTCGCCTCCCACGCCCGACAGGTGCGAGGCTATCCCGGCTCCGGAGGGTATTCGTGGAGCGGCCCAGCAGAGTTGGCCAGGGTTACCAAGAGGTGTACAATTTAATCCTAGTGATAGTGATCTTCTATGGCATCTGGCTGCAGAAATTGGGAATGGCCTGGCTCATCGTCATCCATTTATCAGTGAGTTTATTAAATCTGGTGTTGAAGATGGAGGATTTGGCCGCACCCATCCTCAAGATATGCCAGGTACGAAGCAGGATGGGCATGCATCATACTTCTTTCACAAAAAA…
		Protein	MASDIDSLASRLAPGSDHLPLAARRSRPPPAPRVEPSPPTPDRCEAIPAPEGIRGAAQQSWPGLPRGVQFNPSDSDLLWHLAAEIGNGLAHRHPFISEFIKSGVEDGGFGRTHPQDMPGTKQDGHASYFFHKKVSLYNNKNDKFISWRKSGASRSIILDGSLQGCKEVFVLYVFKNSDNSPQRTDWELHQYHIKNTMEDEGELVVSKIFYNSQNNHCEWATKAPAQSAQDDSVTDNDWKEGKEDVQLESHPVNMASDSNFVEGHRNNQEPMLVEKYPDQDRRSSGKDVLDTADIDHENQINNQAETELDHMSLQERYRILLAKKRSSSARISAETCAVTGFDSSSTQMNAETSGPVPKSESEEINHEGTACREDICSMLQKVSSAPSITDSMDADNNVR…
DgNAC012	DG1G04747.1	CDS	ATGAGCCCCTCACAGCCGGACTACTCCCCGCCGCCGCACGCCGCCACGGCGTCGTCGCCACCCGACTCATCCGCCGAGGTCCCCCTCGCCCCAGGCTTCCGCTTCCACCCGACGGACGAGGAGCTGGTCTCCTACTACCTCCGCCGCCGCGTCCTGGGCCGGCGGCTCCGGATCGACGCGATCGCGGAGGTGGACCTGTACCGCCTCGAGCCCTGGGACCTGCCCTCCCTCTCCCGCATTCGGAGCCGCGACGCGCAGTGGTACTTCTTCGCGCGCCTCGACCGGAAGGTCGCCGGGGCCGGCGCGGGCGGGCGCGGCAGGCCGGGCAACCGGACCAACCGCGCCACGCCGCGCGGGTACTGGAAGACCACGGGCAAGGACCGCGAGGTGTACCATCGC…
		Protein	MSPSQPDYSPPPHAATASSPPDSSAEVPLAPGFRFHPTDEELVSYYLRRRVLGRRLRIDAIAEVDLYRLEPWDLPSLSRIRSRDAQWYFFARLDRKVAGAGAGGRGRPGNRTNRATPRGYWKTTGKDREVYHRGKAVGMKKTLVFHAGRAPKGDHTNWVMHEYRLLDNDGGPQVPDRSLSLPRLRMLAC*
DgNAC013	DG1G05204.1	CDS	ATGTCGGAGTCATCGTTGCCGCCGCCGCAGCAGCATCCGGGCGCCGAAGAAAAGGCAAAGTACGTGGGCATCCCCGGCGTCCGATTCGTGCCGACGGACGAGGAGCTCATCCTCGATTACCTTAAGGCCAAGGTTCACGGCGACGATCCCCCCACCGACCTCGTGCACGAGGCGGACGTCTACGAGGAGCATCCCAAAGAACTGACCAGGAGGCTGGGCAACAGCGTGGAGGACTTCTGGTACGTGTTCTCCAAGAGGGAACGCAAGTACCCCAACGGGAAGCGGCCGAGCCGGAGCACGGGCACGGACGGGCGTTGGAAGCCGGTGGGCCAAAACAAGGAGATCAAGCTAGGCTCGGGCAAGGAGGTCATCGGGCACAAGTGCGAGCTCGCGTACGAG…
		Protein	MSESSLPPPQQHPGAEEKAKYVGIPGVRFVPTDEELILDYLKAKVHGDDPPTDLVHEADVYEEHPKELTRRLGNSVEDFWYVFSKRERKYPNGKRPSRSTGTDGRWKPVGQNKEIKLGSGKEVIGHKCELAYEVFVHYDNKSQGSKRPRRRLEKTEWKMCEFVAENTNKPISSAPDKMLLNDWVLCRITRKAGRMLEEQVTLVDELYEEDELEHLHDTTPLDPSQQAQAQDIDDGTDGSGGTEVVGAEGFDVDVEPPCDGDYLRDVPFIDCYGYREVWGMGDECGDHEQWNVHGDQFGDTDPMVNLFKVPDDPPIADLSLLEEVPTEPQSWDVASFLFCDESETVKPTEDGREDNTTAASAAAANKTFATDDGGKDNKTAAATAASNKTSAPATTSP*
DgNAC014	DG1G05383.1	CDS	ATGGAGGTCGAGCAGGACCTCCCCGGCTTCCGGTTCCACCCCACGGAGGAGGAGCTCCTGGGCTTCTACCTCTCCCGCGTCGCCCTCGGCAAGAAGCTCCACTTCGACATCATCGGCACCCTCAACATCTACCGCCACGACCCCTGGGAGCTCCCAGAGATGGCCAAGATCGGAGAGAGGGAGTGGTACTTCTTCGTGCCGCGTGACCGGAAGGCTGGGAGCGGCGGGCGGCCGAACCGTACGACGCAGAGGGGGTTCTGGAAGGCGACGGGGTCGGACAGGGCCATCCGCAGCACCGGCGGCCTCAAGCAGGTCATCGGGCTCAAGAAGACGCTCGTCTTCTACCAGGGCCGCGCGCCCCGGGGCACCAAGACGGACTGGGTCATGAACGAGTACCGC…
		Protein	MEVEQDLPGFRFHPTEEELLGFYLSRVALGKKLHFDIIGTLNIYRHDPWELPEMAKIGEREWYFFVPRDRKAGSGGRPNRTTQRGFWKATGSDRAIRSTGGLKQVIGLKKTLVFYQGRAPRGTKTDWVMNEYRLPDAGSAAAGPPKEDMVLCKIYRKATPLKELEQRASAMEQMMTQRPGFNGGYGGEARPWPVPVDVSAGDYYLSSPDDVQDNFLFHSSSSSSAAPSDSCKNYDAPMEAKKEADVASASASSLSHAANAPSDFQLPVANPPCSLQLPAANPPCSLQLPAANQGVFDWLQDPFLTQLRSPWQDQHCLSPYAHLLYY*
DgNAC015	DG1G05384.1	CDS	ATGGGGGTTGAGCAGGACCTCCCCGGCTTCCGCTTCCACCCCACGGAGGAGGAGCTCCTGGGCTTCTACCTCTCCCGCGTCGCCCTCGGCAAGAAGCTCCACGTCGACATCATCGGCACCCTCAACATCTACCGCCACGACCCTTGGGAGCTCCCAGAGATGGCCAAGATCGGAGAGAGGGAGTGGTACTTCTTCGTGCCGCGTGACCGGAAGGCTGGGAGCGGCGGGCGGCCGAACCGTACGACGCAGAGGGGGTTCTGGAAGGCGACGGGGTCGGACAGGGCCATCCGCAGCACCGGCGGCCTCAAGCAGATCATCGGGCTCAAGAAGACGCTCGTCTTCTACCAGGGCCGCGCGCCGCGGGGCACCAAGACAGACTGGGTCATGAACGAGTACCGC…
		Protein	MGVEQDLPGFRFHPTEEELLGFYLSRVALGKKLHVDIIGTLNIYRHDPWELPEMAKIGEREWYFFVPRDRKAGSGGRPNRTTQRGFWKATGSDRAIRSTGGLKQIIGLKKTLVFYQGRAPRGTKTDWVMNEYRLPDAGSAAAGPPKEDMVLCKIYRKATPLKELEQRASAMEQMMTQRPGFNGGYGGEARAWPVPVDVSAGDYYLSSPDDVQDNFLFHSSSSSSAAPSGSSKNYDAPMEAKKEADVATITVASASASASSPSQAANAPSDFQFPVANPPCSLQLPAANPPCSLQLPAANQGVFDWLQDPFLTQLRSPWQDQHCLSPYAHLLYY*
DgNAC016	DG1G05385.1	CDS	ATGGAGGTTGAGCAGGACCTCCCCGGCTTCCGGTTCCACCCCACGGAGGAGGAGCTCCTGGGCTTCTACCTCTCCCGCGTCGCCCTCGGCAAGAAGCTCCACGTCGACATCATCGGCACTCTCGACATCTACCGCCATGACCCCTGGGACCTCCCAGAGATGGCCAAGATCGGCGAAAGGGAGTGGTACTTCTTCGTGCCGCGTGACCGCAAGGCCGGGAATGGCGGGCGGCCGAACCGGACGACAGAGCGCGGGTTCTGGAAGGCGACGGGGTCGGAGAGGGCCATCCGAAGCGCCGGCAACCCCAAGCGGGTCATCGGGCTCAAGAAGACGCTCGTCTTCTACCAAGGCCGCGCGCCAAGGGGCACCAAAACGGACTGGGTGATGAACGAGTACCGC…
		Protein	MEVEQDLPGFRFHPTEEELLGFYLSRVALGKKLHVDIIGTLDIYRHDPWDLPEMAKIGEREWYFFVPRDRKAGNGGRPNRTTERGFWKATGSERAIRSAGNPKRVIGLKKTLVFYQGRAPRGTKTDWVMNEYRLPDAAAAAAGPPKDMVLCKIYRKATPLKELEQRASAMEEMMMQRPNGCGSVARESLVLTTAASAGDDYMSSSDDVQDNFRFFSSSSSSVALSGQTKNDDAPREAKKEADVVTVTVASTSSVAQTPNPIYNFQLPAENAPCSIQLPASNGAFDLPCLQVPGASHGVFDWLQDPFLTQLRSPWQDQHCLSPYAHLLYN*
DgNAC017	DG1G05420.1	CDS	ATGGCAATGGCAGTGGCAGTACAGTCGCCGACCATGGAGATCGAACAGGACCTCCCCGGATTCCGGTTCCACCCCACGGAGGAGGAGCTCCTCGACTTCTACCTCTCCCGTGTCGCCCTCGGCAAGAAGCTCCACATCGCTATCATCGGCACCCTCAACATCTACCGCCACGACCCCTGGGACCTCCCGGGGATGGCCAAGATCGGGGAGAGGGAGTGGTACTTCTTCGTGCCGCGTGACCGCAAGGCGGGGAGCGGCGGGCGGCCGAACCGGACGACGGAGAAGGGGTTCTGGAAGGCGACGGGATCGGACAGGGCTCTCCGGAGCACCGCAGACCCGAAGCGGGTCATCGGGCTAAAGAAGACGCTCGTCTTCTACCAGGGCCGCGCGCCAAGGGGC…
		Protein	MAMAVAVQSPTMEIEQDLPGFRFHPTEEELLDFYLSRVALGKKLHIAIIGTLNIYRHDPWDLPGMAKIGEREWYFFVPRDRKAGSGGRPNRTTEKGFWKATGSDRALRSTADPKRVIGLKKTLVFYQGRAPRGTKTDWVMNEYRLPDHAAGAAPPREDTVLCKVYRKATPLRELEQRASAMEEMMQRSGRNGVYGGVAIACPVPPTASAADDYLLSSDDVQDNFLFHSSSSSSAAPYGTYVAPKEAKKEVADVSTVIVASASSLQQAANPPCNLANPPCNPQLPAANPTYNLQLPAANPPCSLPAANPAREFQLPATNAPCSLQLPAANPPCNLQLPAANPPRSFQLPAANVPSRFPLPLASPRCSLQLPAASHGVFDLPSLQLPAAGHGVLEWLQDPF…
DgNAC018	DG1G05462.1	CDS	ATGGACTCCATGGAATCATGTGTCCCTCCAGGGTTCAGGTTCCACCCTACAGACGAGGAGCTCGTAGGCTACTACCTCCGCAAGAAGGTGGCCTCCCAGAAGATCGACCTCGACGTCATCCGCGACATCGATCTCTACCGCATCGAGCCATGGGATCTCACTGAGCACTGTGGAATCGGGTACGAGGAGCAGAACGACTGGTACTTCTTCAGCTTCAAGGACCGCAAGTACCCGACGGGGACGAGGACGAACAGGGCGACCATGGCCGGGTTTTGGAAGGCGACGGGGAGGGACAAGGCGGTGCACGAGAGGAGCAGGCTCATCGGCATGAGGAAGACGCTAGTCTTCTACAAGGGCAGGGCGCCCAACGGCCAGAAGACCGATTGGATCATGCACGAG…
		Protein	MDSMESCVPPGFRFHPTDEELVGYYLRKKVASQKIDLDVIRDIDLYRIEPWDLTEHCGIGYEEQNDWYFFSFKDRKYPTGTRTNRATMAGFWKATGRDKAVHERSRLIGMRKTLVFYKGRAPNGQKTDWIMHEYRLETDENAPPQEEGWVVCRAFKKRTAYPNRGMVERWDANYSYHEATAIGGAAAAFTNPNVAAQMGSSARFKEEAEQMDGAAALLRYTSSHLVELPQLESPSAPLPRKKAPTELEEEEDAVHGGRRRRPGKTARVDNATTTDWRALDKFVASQLSPGECGAVEANGASSTAAAAVASSQAQLDHDEDDMAALLFLNSDGRDEMERWTGLLGSASTGSGVDGDLGICVFDK*
DgNAC019	DG1G05525.1	CDS	ATGGCGCCGGTGAGTCTGCCGCCGGGTTTCAGGTTCCACCCCACCGATGAGGAGCTCATCATCTACTACCTTAAGAGGAAGATCAACGGGAGGCAGATAGAACTTGAAATCATCCCAGAGGTTGATCTTTACAAGTGTGAGCCGTGGGATCTGCCTGAAAAATCCTTCCTTCCAAGCAAAGACCTGGAATGGTACTTCTTCAGCCCTCGAGACCGCAAGTACCCGAATGGATCGAGAACGAACCGCGCAACCAAAGCTGGGTACTGGAAGGCAACCGGGAAAGATCGTAAGGTGAACTCGCAGAAGCGTGCAGTTGGTATGAAGAAGACCCTTGTGTACTACCGTGGCCGAGCCCCACATGGCTCTCGCACTGACTGGGTCATGCACGAGTACCGTCTC…
		Protein	MAPVSLPPGFRFHPTDEELIIYYLKRKINGRQIELEIIPEVDLYKCEPWDLPEKSFLPSKDLEWYFFSPRDRKYPNGSRTNRATKAGYWKATGKDRKVNSQKRAVGMKKTLVYYRGRAPHGSRTDWVMHEYRLDERECEIDNGLQDAYALCRIFKKTAPGPKIIEHYGVVQYHAEQPQWASSSVERSPTLDVSCDGRGGDDFESSSFSFPTEAPMAAGSVHGGGFGMQMTGAPHEDGRWMQFLSEDAFNATNPYFMNPAASNFSCIPSKVDVALECARLQHRLALPPLEVEDFPNDVSLDTKTGILRSNPNEIDILQEFLSVASASQELINGSGSSSYPDMWLGAGTSSAGAGGHYMNELSSLVDMGAMKAKEEADNFYQLCGIGASMSRDEPGRSVEI…
DgNAC020	DG2G00640.1	CDS	ATGGACACTTTCTCCCACGTACCCCCAGGTTTCCGGTTTCATCCGACAGATGAGGAGCTCGTTGATTACTACCTGAGGAAGAAGGTGGCGTCGAAGAAGATCGACCTTGACGTTATTAAAGATGTTGATCTGTACAAAATCGAACCATGGGATCTCCAAGACAAGTGCAAGATTGGCATGGAGGAGCAGAACGACTGGTACTTCTTCAGCCACAAGGACAAGAAGTACCCGACAGGCACTCGCACCAACAGGGCGACGGGCGCCGGTTTCTGGAAGGCGACGGGGAGGGACAAGCCCATATACACCAACAACTGCCTCGTCGGGATGAGGAAGACGCTCGTCTTCTACAAGGGCCGTGCACCCAATGGCCAGAAGTCCGACTGGATCATGCACGAGTAT…
		Protein	MDTFSHVPPGFRFHPTDEELVDYYLRKKVASKKIDLDVIKDVDLYKIEPWDLQDKCKIGMEEQNDWYFFSHKDKKYPTGTRTNRATGAGFWKATGRDKPIYTNNCLVGMRKTLVFYKGRAPNGQKSDWIMHEYRLETNENGVTPEEGWVVCRVFKKRVAMVRRMADMNSPFWFDDHGTGGVFMPDLDSQRQLGYQHHPSQNVAAYHSQQLYHCKPELEYHHLLPQEAFLQQLPHLESPKPPAYIGHGSSSLLSSNTNLFVHGGASRSTGQQPQVDQALYMAATDGDTSATDWRLLDKFVVSQMFSHGDTNPKETASYSNPMVQVFQAENKHEEALDYPSASAGSSRSEAHLWK*
DgNAC021	DG2G01057.1	CDS	ATGGCGAGGTCATGGCTTATAACTTCTAGGGGTGTTGCCAAGAAAATCAGGAATACCAACTGCTCTAATCGCGAGATAAGTGAATTGGGTGCAGAAGCATGCAGGGAATGCCCCAACTGCAAACATGTCATTGATAACAGCGATGTTGCTGTACAGTGGCCTGGGCTGCCTGCTGGAGTTAAATTTGATCCATCTGATCTGGAATTGCTCGAACATTTAGAACAAAAGATTGGTGTGGGAGGTTTAAAGCCCCATATGTTCATTGATGAATTTATTCCAACAGTGGAGAGTGATGAAGGGATCTGCTATTCACATCCTGAAAATCTTCCTGGCACGAAGAAAGATGGAAGCAGTGCTCATTTTTTCCATAGTGTTTCAAATGCATACGGCTGTGGCCAG…
		Protein	MARSWLITSRGVAKKIRNTNCSNREISELGAEACRECPNCKHVIDNSDVAVQWPGLPAGVKFDPSDLELLEHLEQKIGVGGLKPHMFIDEFIPTVESDEGICYSHPENLPGTKKDGSSAHFFHSVSNAYGCGQRKRRRISSRDQTTSDEHVRWHKTGRSRPIYDNGVMKGWKKILVLYKGSQTGGKPDKDDWVMHQYHLGVDEKEKVGELLVSKILYQSKTKQVDRSEAEMINEEYTAFAASICPKTPKTKTPQPCRPKNSPCETEQNDPIVPDQEEEFVSLADDTENPPWCALSSQAVELAPQAGTSLAESLRLMDSFNHEDGHIFDRPILSQLSNETLNKNLCELHGLPDLHNVDLGTPADLPIDKDETVSLVDEAVTVSLVDGAENPPWCALASQA…
DgNAC022	DG2G01058.1	CDS	ATGGCAAGGACATGGCTCATAACTTCTAGGGGTGTTGCCAAGAAAATCAGGAATGCCAACTGTGCTGTTCGCCAGATAAGTGAACTGGGTGCAGAAGCATGCAGAGAATGCCCGAACTGCAAACATATCATTGATAATAGTGATGTTACTGTACAGTGGCCTGGGCTGCCAGCTGGCGTGAAGTTTGATCCATCTGATTTGGAATTGCTCGAGCATTTAGAACAAAAACTTGGCGTGGGTGGTTCAAAGCCCCATATGTTCATCGATGAATTTATTCCAACTGTGGAGAATGATGAAGGGATCTACTATTCACATCCTGAAAATCTTCCTGGCACAAAGAAAGATGGAAGCTGTGCTCATTTCTTCCATAGAGTCCCAAAGGCATATGGTTGTGGCCAG…
		Protein	MARTWLITSRGVAKKIRNANCAVRQISELGAEACRECPNCKHIIDNSDVTVQWPGLPAGVKFDPSDLELLEHLEQKLGVGGSKPHMFIDEFIPTVENDEGIYYSHPENLPGTKKDGSCAHFFHRVPKAYGCGQRKRRKISHIDQTTSDEHVRWHKTGKSRPIYDNGVMKGWKKILVLYKGSQTGGKPDKDDWVMHQYHLGVEEKEEVGEFAVSKILYQVKTKQVDKSETEMGNEACDTFAASVCPKTPKTKTPQPCRPNNSPCDTEQNDTILQDQEEEEEEEEADQPAVSLADAKEPDWFTLAPLAGTNVDDPLRCHEDFNTFGQSDALDKPIFSQGNETFDGLPYVPGTLPE
DgNAC023	DG2G01171.1	CDS	ATGACCTTAATGTTAGTGGCACGAAACCAAGTAAAGACCAGCTACAACGTCCTCATAGCTAAGCCGCCGGGCCGGGGCAAGTGGATCGAGATGGAGCATGACGTGCTCCAGCAGCAGCAGCAGGAGGAACCCATGGACCTTCCGCCGGGATTCCGGTTTCACCCGACGGACGAGGAGCTCATCACGCACTACCTCGCCCGGAAGACAGCCGATCCCGGCTTCGCTCCTCGCGCCGTCGGCGAGGCGGACCTCAACAAGTGCGAGCCATGGGACCTTCCATCGAGGGCAAGGATGGGGGAGAAGGAGTGGTACTTCTTCGTGGTGAAGGACCGCAAGTACCCGACAGGGACGAGGACGAACCGGGCGACGGAATCTGGGTACTGGAAGGCGACGGGCAAG…
		Protein	MTLMLVARNQVKTSYNVLIAKPPGRGKWIEMEHDVLQQQQQEEPMDLPPGFRFHPTDEELITHYLARKTADPGFAPRAVGEADLNKCEPWDLPSRARMGEKEWYFFVVKDRKYPTGTRTNRATESGYWKATGKDREIFRGKSLVGMKKTLVFYTGRAPRGGKTGWVMHEYRLEGKHAAAPYSLPRAATSKDEWVLCRVFKKSLELPAAGNGKKGIYTTGMAADVVVGSSMSMADAGLASCVLPPLIDVAAASGGSTAFAPPTPEHVACFSNALEGQFLNPPFLFPSAPAQTNAANHLAMDPASPFMASMQMQYAQDAACGMVQELLQDGGAVWYSKQGERERVSGGGASQDTGLASEVNPAEISSSRQHMDHEASFWGY*
DgNAC024	DG2G02013.1	CDS	ATGGCAACTAGTAGTGGTGATGTGTTGCTAGCCGCCACGCCGGGGTTCCGGTTCTACCCGACGGAGGACGAGCTTCTGGGCTTCTACCTCCGCCAACACCTCGCCGGCACCACCGGGCCGCACGTCCATCGCGTCATCCCCGTCGTCGACGTCTACAGCCACCACCCTTCCCACCTCCCAACTATGGCTGGGGAGGCGAATGTGCGCGATGCGGAACAGTGGTTCTTCTTCTGCCCGCGCGCGGAGAGGGAGATGCGCGGCGGCCGGCCGGCGCGCACCACGCCGTCGGGGTACTGGAAGGCCACGGGCTCTCCGTCCTGCGTCTTCTCCTCCTCTTATTCGGGCGGCGTGTCGACGACGAGCAGCAAGGTCATCGGGGTCAAGAGGACCATGGTCTTC…
		Protein	MATSSGDVLLAATPGFRFYPTEDELLGFYLRQHLAGTTGPHVHRVIPVVDVYSHHPSHLPTMAGEANVRDAEQWFFFCPRAEREMRGGRPARTTPSGYWKATGSPSCVFSSSYSGGVSTTSSKVIGVKRTMVFYQGRAPAGCKTTWKMNEYKAVADDGEDDLSATAGHQTVAPLRLRNEFSVCRVYISTGTLRSFDRRPFNNPPGNGQTAAARQHAPWAANTNLANDRVTANTNTGHANNPEDWRSLVTSTTAIDNFSLDMDFDQL*
DgNAC025	DG2G02272.1	CDS	ATGGCGGCAAGGTCATCCGAGCAAGGCGGGGCTGACGGCGGCGGCGGCGCCCTGTTTCTGCCTCCCGGGTTCAGGTTCCACCCCAAGGACGAGGAGATCATCACGAGCTACCTCCTCCGCAAGTTCGCCAACCCTAACTTCGTCTCCCGCGCCGTCGGCGAGGTCGACCTCAACAGCTGCGAGCCACGAGATCTCCCAGGCAAGGCGACGATGATGGGGGAGAAGGAGTGGTATTTTTTCGTGCACAAGGACCTCAAGTACCCGACGGGGAGTCGGGCTAACCGCGCCACCAGGGAGGGCTACTGGAAGGCCACCGGCAAAGACAGGGATATCTTCAACAAGTCCGGCGAGCTGGTGGGGAAGAAGAAGACGCTGGTGTTCTACACGGGCAGGGCGCCC…
		Protein	MAARSSEQGGADGGGGALFLPPGFRFHPKDEEIITSYLLRKFANPNFVSRAVGEVDLNSCEPRDLPGKATMMGEKEWYFFVHKDLKYPTGSRANRATREGYWKATGKDRDIFNKSGELVGKKKTLVFYTGRAPRGAKSDWVMHEFRLEGASRAQTMNNPKDEWVVCKVFNKKKEAETATKTAAAAATDGECSYSAVTTPNDSSVVDAGEDAGENVSDFLDSMFTIDPPLYFPNSDEYTSNQQLPAKETTITTTNSNTNANPAAPPYNADYYYSVPTTTAATFNAMPNYSLTNAPSNMQAVALAADTMASSVSAIRRDSDVGSSWQHMLSTPPHGVMGRSYDANLRDQHQQAIMLRALEGVIGSTNFGAPAASLPSASGVPPQQKKLGSYDDGELLYGNY…
DgNAC026	DG2G02275.1	CDS	ATGCCGAGCTCCGCCGCCATGCCCGCCCTCCCTCCCGGCTTCCGGTTCCACCCCACCGACGAGGAGCTCATCGTCCACTATCTCTCCAGGCAGGCCGCCTCCATGCCCTGCCCCGTGCCCATCATCGCCGAGGTCAACATCTACAAGTGCAACCCATGGGACCTCCCCGGCAAGGCCTTGTTCGGGGAGAACGAGTGGTTCTTCTTCAGCCCGAGGGACCGCAAGTACCCCAACGGCGGGCGGCCCAACCGCGCCGCCGGGTCCGGCTACTGGAAGGCCACCGGCACCGACAAGGCAATCCTGTCCACGCCGGCGAGCGAGAATATCGGCGTCAAGAAGGCGCTCGTCTTCTACCAGGGCAAGCCGCCCAAGGGCGTCAAGACCGACTGGATCATGCAC…
		Protein	MPSSAAMPALPPGFRFHPTDEELIVHYLSRQAASMPCPVPIIAEVNIYKCNPWDLPGKALFGENEWFFFSPRDRKYPNGGRPNRAAGSGYWKATGTDKAILSTPASENIGVKKALVFYQGKPPKGVKTDWIMHEYRLAAADGKTTKRRGSSMRLDDSVLCRIHKKCSSNLPNFSSDQEQEQESSTVEDSHNNKAVSSPKSEALDGDGDDQLQLQQFCPMAMTKSCSITDLLNTVDYAELSQLLLDGGPGGSSSDAAGAMAAYQPPESPLIYGQPPWQTLNYNNNNHVDLPQLDDRDYANGNKYNGMKRRRSSSSLLCNQLQLPADQYSGMLIHPFLNQQLHM*
DgNAC027	DG2G03361.1	CDS	ATGGATGAGAGAAGTGATATGGACAAGTCAGAGGAGGTACTTCTGCCTGGTTTCCGATTTCATCCCACAGATGAAGAACTTGTCGGTTTTTATCTCAAGAGAAAGATTCAGCAGAAACCCCTCTCCATTGAGCTCATCCGGCAGCTGGACATCTACAAGTACGACCCATGGGATCTCCCAAAACTTGCAAGTTCTGGGGAGAAAGAATGGTATTTCTACTGCCCAAGAGACCGGAAGTATCGAAATAGTGCTAGACCAAATAGAGTCACAGGAGCTGGATTTTGGAAAGCAACAGGAACAGATAGGCCAATTTACTCCTCCCAGGGAACCAAGTGCATAGGCCTGAAGAAATCTCTTGTCTTCTATAAAGGAAGAGCAGCAAAAGGGATCAAGACCGAT…
		Protein	MDERSDMDKSEEVLLPGFRFHPTDEELVGFYLKRKIQQKPLSIELIRQLDIYKYDPWDLPKLASSGEKEWYFYCPRDRKYRNSARPNRVTGAGFWKATGTDRPIYSSQGTKCIGLKKSLVFYKGRAAKGIKTDWMMHEFRLPSLTDPTLPKVPIDKNIPANDAWAICRIFKKPSSMAQRALSHSWGPQSIATTEPDLLSALQSIQASHFALESSSCSAEVAIPVNQFNSQHYFQGQQQQKLNSSQNGSSYKVINFNRGPSLTHLSEKDIHSNPIILPFETQTLQRSSDAMLLSIAPGIINSMNEASPDTEFEQLEQCDGYAVDWDIETNGGIGNRDEGPYTRKPDNGYITSNECGVPRKIKFPFDLGLGSSDDWTCNVPCESLTCPPTSPRDVQ*
DgNAC028	DG2G04000.1	CDS	ATGGACCAGCATCATCAGCAGCAGCAGGCGGAGTCATGTGTTCCCCCGGGGTTCAGGTTCCACCCCACAGAGGAGGAGCTGGTAGGGTACTACCTCGCCAGGAAAGTGGCATCCCAGAAGATCGACCTCGACATCATCCAGGAGGTGGATCTCTACCGGATCGAGCCATGGGATCTTCAAGAGAGGTGTGGCAGGGGAAGAGCGCAGGCCGCGGAGGATGACCTGTCGTCATCGTCGGAGCGGTACTTCTTCAGCTTCAAGGACCGCAAGTACCCGAGCGGCACGCGCACCAACAGGGCCACGGCGGCCGGGTTCTGGAAGGCCACCGGCCGCGACAAGCCGGTGATGTCGTCAAGGCTGAGCCGGGGCGTAATCGGCATGAGGAAGACGCTCGTCTTC…
		Protein	MDQHHQQQQAESCVPPGFRFHPTEEELVGYYLARKVASQKIDLDIIQEVDLYRIEPWDLQERCGRGRAQAAEDDLSSSSERYFFSFKDRKYPSGTRTNRATAAGFWKATGRDKPVMSSRLSRGVIGMRKTLVFYKGRAPNGRRTDWIIHEYRLQSNEHAPTQEEGWVVCRAFQKPTPSQRSFVFPAYATAPGYYDEPRPLLHGHGGDLHYLHHPAVAGVGGFTFPAGQGEDFESKNNLFSNIPQLIERPLMTTTVCGDDIAQHGQVGAAIDWNFLDNLLSTSLLHDSSLSAASQLYQQ*
DgNAC029	DG2G04021.1	CDS	ATGACTTTTGTGGCATTCGGGCCCAGCGAAACGCGCAAGAAGCTGCCACGAAGCCGCGTAAACCCGCAGGGCCCACTTACACAGAGACAAGTGGGTTCTAGCAACAACAGTTTGACCGCACACCAGACGCAAAGCCGAAGTCCACCACCAAACCCATCATCCCCTCCGCCGGCGCCGGCGACGATGGAGACCCCGCCGCCCCGCTGGCCGCCGGGCTTCCGCTTCAGCCCCACCGACGAGGAGCTCGTCCTCTACTTCCTCAAGCGCCGGATCGCCGCCGGCCGCCCCACCCCCTACATCGCCGACGTCGACGTCTACAAGTCCCACCCCTCCCACCTCCCCGAGAGGTCGGCGCTGCGGACGGGGGACAAGCAGTGGTTCTTCTGCAGCCGGCTGGAC…
		Protein	MTFVAFGPSETRKKLPRSRVNPQGPLTQRQVGSSNNSLTAHQTQSRSPPPNPSSPPPAPATMETPPPRWPPGFRFSPTDEELVLYFLKRRIAAGRPTPYIADVDVYKSHPSHLPERSALRTGDKQWFFCSRLDRKYPNGSRASRTTADGYWKATGKDRTISNGGRGVGNKKTLVYHHGRAPRGERTDWVMHEYTILADALPPPAQAREAFALYKLFEKSGAGPKNGEQYGAPFREEDWLDDDEVLELPREAADPLPIAAALPTAVAAGEQIGDLEVLLLQNGDDQRNNEPHSDLSTPVSSQVILQHGRGWPSGDDNTSEVPDATTSSGAMLAAENTELPIGDLEGLLMEISDNQRAAESFQEFSASVPQLQLQHDDHEPCLNADMEEISVADYAASSGI…
DgNAC030	DG2G04062.1	CDS	ATGGAAGGATCAGGAGGAGGAGGAGACAAGGGAGGCGCGGCGGCGTCGAAGAAGAGCTCCAAGAAGGAGGAGGAGGAGAGCCTGCCGCCGGGGTTCAGGTTCCACCCCACGGACGAGGAGCTCGTCACCTACTACCTCCGCCGGAAGATCGCCGACGGCGGCTTCACCGCCAGGGCCATCACCGAGGTTGACCTCAACAAGTGCGAGCCATGGGATCTACCCGAGAAGGCAAAAATGGGAGAAAAAGAGTGGTATTTCTTTAGCCTAAGGGACCGCAAGTACCCGACCGGTGTGCGCACGAACCGTGCAACTAATGCTGGCTATTGGAAGACAACGGGAAAAGATAAGGAAATTTTCACTGGACAACCACCGGCCAAGCAAGAGCTAGTAGGAATGAAG…
		Protein	MEGSGGGGDKGGAAASKKSSKKEEEESLPPGFRFHPTDEELVTYYLRRKIADGGFTARAITEVDLNKCEPWDLPEKAKMGEKEWYFFSLRDRKYPTGVRTNRATNAGYWKTTGKDKEIFTGQPPAKQELVGMKKTLVFYKGRAPRGEKSNWVMHEYRLHLKSTSKSNKDEWVVCRIFAKSPGVKKYPSNNTHSRSHHPYSLDMVPQFLPTLLQHDLFSRGHHPYMSPADLVELSRFARGTPGLHPHIQPHPGYMNPAAPFTLSNLNLNLGAPSPATTMPPQHVHHAMSMNQQISATNQAATMEHMVSSGVIPLNGGDGGFGADAATGGASGIRYQNLDVDQLVERYWPGSY*
DgNAC031	DG2G04224.1	CDS	ATGGATGTTCTCAGAAGCGCGAGTGATGCGGAGGCGGCATACTTCTTCAGCCTGTGGCAACCACCATCGAGAGGTGGTGGCGGGCGGCGGAGGAGAGCAGCCAGCGGGTACTGGAAGGCCACGGGGAAAGAGAAGCCGGTGTTCGTGCAGCTGCAGGGCGCGTCCGGGTCCGGCAGTGGCAAGCGGCTGCTCGTCGGCGTCACGACGGCACTCGTCTTCCACCACGGCAGGGGCAAGGCGCGGACCAACTGGTTCATGCACGAGTACCGCCTCGCCGCCTTGCCGGGCGCCGGGGCAGCCGACCAGAAGAAGTACCAAGGGCTTGCAGAGTTCCGAATGGATCGTCTGCAGGGTCTCTCTGAAGAACACAGCGACGAGGAAAGCACGCGGAAAGGCCTG…
		Protein	MDVLRSASDAEAAYFFSLWQPPSRGGGGRRRRAASGYWKATGKEKPVFVQLQGASGSGSGKRLLVGVTTALVFHHGRGKARTNWFMHEYRLAALPGAGAADQKKYQGLAEFRMDRLQGLSEEHSDEESTRKGLQ*
DgNAC032	DG2G04225.1	CDS	ATGGAGAGGCGGCCAGTGGCAGCAGCAGGGGAGGCGCCGCCGAGGCAGCTGCCACCGGGGTTCCGATTCCACCCAACAGACGAAGAACTGATTGTGCAGTACCTCCGCCGCAAGGTCCTGGAGCGCCCGCTCCCCGCCGCCGTCATCCCCGTCGTCAACGCCGCCACCATGCCCGACCCCTGGGATCTCCCTGGCGCGAGCGAAGGAGAGGCGGCATACTTCTTCAGCCTGCGGCAACCGCCGTCGAGAGGTGGCGGCGGGCGGCGGAGGAGAGCGGCCAGCGGGTACTGGAAGGCCACGGGGAAGGAGAAGCCGGTGTTCGTGCAGCTGCAGCAGGGCCTGCCCGGGCGCGGCGGCAGTGGCAAGCATCTGCTCGTCGGCGTCAAGACGGCGCTCGCC…
		Protein	MERRPVAAAGEAPPRQLPPGFRFHPTDEELIVQYLRRKVLERPLPAAVIPVVNAATMPDPWDLPGASEGEAAYFFSLRQPPSRGGGGRRRRAASGYWKATGKEKPVFVQLQQGLPGRGGSGKHLLVGVKTALAFHRGKGKARTDWVMHEYRLAGVASDLQSSAAQAPGEWVVCRVALKHRASRQAAGDDTTAAVAHREDAGDHHQPSSPSSSCVTDTCHASDSQEEVSSTCQ*
DgNAC033	DG2G04481.1	CDS	ATGGAGATGAGGGCGCCGGTGATGGTGAGGCAGGGCGGGCAGGAGGTGCTGAGGCAGCTGCCGCCGGGTTTCCGGTTCCGCCCCACGGACGAGGAGGTGGTGGTGCAGTACCTCCGCCGCAAGGCCCTCGCCCTCCCGCTCCCCGCCGCCGTCATCCCCGACGTCCACAACCTCTACAGCCTCGACCCCTGGGACATCCCCGGTGCGAGCGAAGGGGAGAAGTACTTCTTCGCAATCCGCCCGGCCGCCGCCGATGCCGGCGGCAAGAGTGGCAGGACGACGACGGCGAACGGATGCTGGAAGCCAGCAGTCGGCGGCAGGGAGAGACCGGTGGTGGTGTCCAGATACGGCCGGAACCACCTCGCCGGTGTCAAGAAATCCATGGCTTTCGTCCCCCGC…
		Protein	MEMRAPVMVRQGGQEVLRQLPPGFRFRPTDEEVVVQYLRRKALALPLPAAVIPDVHNLYSLDPWDIPGASEGEKYFFAIRPAAADAGGKSGRTTTANGCWKPAVGGRERPVVVSRYGRNHLAGVKKSMAFVPRRSRGKGKGRKTTSPAAPVQTGWVMHEYRLALPHQHKNGCCLGEAGTGEWVVCRMFKKDRSSSSSSRRQTLGGHGTDDHRTMPMPQSPSSPASSSSCVTSGGSSDLQEEVSS*
DgNAC034	DG2G04589.1	CDS	ATGGACTTGGGCGGAGGCGCGCTTGAGCTGCCCCCCGGCTTCCGGTTCCACCCAACCGACGACGAGCTCGTGAACTACTACCTGTGCCGCAAGTGCGCCGGCCTGCCCATCGCCGCGCCGGTCATCACCGAGGTCGACCTCTACAAGTTCGAGCCCTGGAAGCTGCCGGAGAAGGCCGCGGGAGGGGGCCAGGACTCCAAGGAGTGGTACTTCTTCTCCCCTAGGGACCGCAAGTACCCCAACGGCTCCAGGCCTAACCGCGCCGCCGGCACCGGGTACTGGAAGGCGACCGGCGCCGACAAGCCCGTGGGCTCACCGCGCGCCGTGGCGATTAAGAAGGCCCTCGTGTTCTACGCCGGCAAGCCCCCCAAGGGCGTTAAGACCAACTGGATCATGCAC…
		Protein	MDLGGGALELPPGFRFHPTDDELVNYYLCRKCAGLPIAAPVITEVDLYKFEPWKLPEKAAGGGQDSKEWYFFSPRDRKYPNGSRPNRAAGTGYWKATGADKPVGSPRAVAIKKALVFYAGKPPKGVKTNWIMHEYRLADVDRSAAARKKSNNALRVNPPTVPALSSFVDLCSR*
DgNAC035	DG2G04680.1	CDS	ATGCACCAGCACCACTCGGTGGCGGCCATGGGCGACGCGCTGTGGGAGCTGATCGGGGAGGAGATGGCGGCAGCGGAGGCGGCCTCCGCGGAGCACGGCCTTCCCCCAGGCTTCCGCTTCCACCCCACCGACGAAGAGCTCGTCACCTACTACCTCGCCGCCAAGGTGTTCAATGGCGCCTGCTGCGGTGGCGTGGACATCGCGGAGGTGGACCTCAACCGGTGCGAGCCGTGGGATCTCCCGGAGGCGGCGAGGATGGGGGAGCGGGAGTGGTACTTCTTCAGCCTCCGCGACCGCAAGTACCCCACGGGCCTCCGCACAAACCGCGCCACCGGCGCCGGCTACTGGAAGGCCACGGGGAAGGACCGGGAGGTTCTCAACGCCGCCACCGGCGCCGTC…
		Protein	MHQHHSVAAMGDALWELIGEEMAAAEAASAEHGLPPGFRFHPTDEELVTYYLAAKVFNGACCGGVDIAEVDLNRCEPWDLPEAARMGEREWYFFSLRDRKYPTGLRTNRATGAGYWKATGKDREVLNAATGAVLGMKKTLVFYRGRAPRGEKTKWVLHEYRLDGDFAAVRRSSKEEWVVCRIFHKAVDQYSKMIEMRNPYCYLPMNHHHPSFFHDAPVPFLNPTQAQLIPFHHDLPNLQSSPLVQNQARSSSTNNGGFPAAACVPEQANDSCNTAAYFPFPSFTSIVNGKAGQPAQPGVNGAPQEPPPTWLDACLQHSAFVYEVGPPASTRGA*
DgNAC036	DG2G04924.1	CDS	ATGTCTACAGAGCAGGAAGGTGCTGCGGCGGCGGCGGCGGCGGTGCTGCCGGTGGGCTTCCGCTTCCGCCCGACGGACGAGGAGCTGGTTCGGCACTACCTCAAGGCCAAGATCGCCGGCCGCCCCCACCCGGACCTCTTGGCGATTCCCGACGTGGACCTGGCCACCGTGGAGCCATGGGACCTCCCGGCCAGGTCCGTCATCAAGTCCGACGACCCCGAGTGGTTCTTCTTCGCCCACCGCGACCGCCCCAAGTACCCAGGTAAGAACCCCCGCTCCAACCGCTCCACCGCCGCCGGCTACTGGAAGGCCACCGGCAAGGATCGCCTCATCCGCTCCCCAAAAGGCGCCCTCATCGGCATCAAGAAGACCCTCGTCTTCCACCGCGGGAGGGCGCCG…
		Protein	MSTEQEGAAAAAAAVLPVGFRFRPTDEELVRHYLKAKIAGRPHPDLLAIPDVDLATVEPWDLPARSVIKSDDPEWFFFAHRDRPKYPGKNPRSNRSTAAGYWKATGKDRLIRSPKGALIGIKKTLVFHRGRAPRGHRTAWIMHEYRTTEPHFESGQNGSFVLYRLFNKHDEETPGSISESPSTSSRGNLLHADDTATTSVVEDGTSPSGLSQLTETKLAKVHPMAHLLTTVGDTEQTKDQEAAFLDVLTQLPDLQAEQRYDGFPTISSPMRPYTDHPFVGNMGEQDFSPYLDSIIAEQDLQDMLLNPAYAKKDTGNAESYPIAVVASTDNTISNAFHSSSQCELPHVFHPQRESRNSGAFCSASSDSWTPYPQHLLDSMVEPSRSDMINSNASNGQGGW…
DgNAC037	DG2G04956.1	CDS	ATGAGTAGCAGTACGCCACAGGTTCCTCCAGGTTTTCGGTTCCACCCAACTGACGAGGAACTGGTGGATTACTACCTCCGGAAGAAGGTTGCCTCAAGAAGGATTGACCTAAACGTCATAAAAGATGTTGATCTCTACAAGATAGAGCCATGGGATCTCCAAGAGAAATGTAGGATAGGGCCTGAGGAGGAACAGAGCGATTGGTATTTCTTCAGCCACAAGGACAAGAAATACCCGACGGGGACTCGAACGAACCGTGCAACCGCAGCTGGGTTCTGGAAGGCGACGGGGAGGGACAAGCCCATCTACGCCAAGCACTGTTTGGTTGGCATGAGGAAGACCCTGGAAGAAGGGTGGGTAGTGTGCAGGGTGTTCAAGAAGAGATTACCAACCACAAGA…
		Protein	MSSSTPQVPPGFRFHPTDEELVDYYLRKKVASRRIDLNVIKDVDLYKIEPWDLQEKCRIGPEEEQSDWYFFSHKDKKYPTGTRTNRATAAGFWKATGRDKPIYAKHCLVGMRKTLEEGWVVCRVFKKRLPTTRRDLDHDAPCWYVDDDGPFMHDLNSPMRGMPPHHSMALQEHHLHMLNNTYKRELKLQYQMPNHHHVLNTIPHELESPSSFHSLLASPDDHQINVHHAHHHHVQLIDHSIDDPATTDWRVLDKFVASQLSNDAAKGVDYTGEGDILRLDEKVQEVATDYASTSTSSGQVDQWK*
DgNAC038	DG2G05194.1	CDS	ATGAGCATCTCGGTGAACGGGCAGTCGGTGGTGCCGCCGGGGTTCCGGTTCCACCCGACGGAGGAGGAGTTGCTGACCTACTACCTCGCCAAGAAGGTGGCCTCCCAGCCCATCGACCTGGACGTCATCCCCGACATCGACCTCAACAAGCTCGAGCCATGGGACATCCAAGAGCGCTGCAGGATCGGGACGGGGCCGCAGAACGACTGGTACCTGTTCAGCCACAAGGACAAGAAGTACCCGACGGGGACTCGCACCAACCGTGCCACGGCCGCCGGCTTCTGGAAGGCCACGGGACGGGACAAGGCCATCTACTCCGCCGCCGGCTCCGGCCGCATCGGCATGCGCAAGACGCTCGTCTTCTACAAGGGGCGCGCGCCGCACGGCCACAAGTCCGAC…
		Protein	MSISVNGQSVVPPGFRFHPTEEELLTYYLAKKVASQPIDLDVIPDIDLNKLEPWDIQERCRIGTGPQNDWYLFSHKDKKYPTGTRTNRATAAGFWKATGRDKAIYSAAGSGRIGMRKTLVFYKGRAPHGHKSDWIMHEYRLDDAVPHPGSGDVVPYYSGAPSSSPIRGVAGDQSAAQEDGWVICRVFKKKHLVANHQAAQGSSAAVAKLAGGAAAMERSPSNCSSTVTTVSEHAKATQMQHHQHQQLLHYSASDDALDHILNHYMGRPSSTACKQETKPAASSALDHLINNTTAGGTLYERYMKLPPLEHVVAGAGGLLPPPPSEYGGRGADWDTLDRLAAYDLNGISDGSTKTNGDSMSFFVDEHTATAFSSSVSGAGDGDLWSLARSVSLLHADLTM…
DgNAC039	DG2G05579.1	CDS	ATGAACATGCGCAGTCGCCTATATGTATGCGTCCTAAAGGAGGCCGTACTGGCATACACGCCCACGACAGCACCCGAGCCATGGCCTCGCACGACGGACCGACATAGTGCGGGCGCAATGTTGTGCTCTGAGCTTGCTTCATCTCTGAGCAGGACGAGCACTGCAATCACACATCTACTGCTGAGTGGGCTACTTGAGATTGATTGGGAGTACAGGAAAGCACATTTCATCGCCTTCTGCTCGTCAAGGCAACTAGTCTACCACATTCGTGGCCCACACCGCGCTCACGACGCTCAAGTCCACCCACGTGTACTGACTTCGACACTCCAAGTCCCACGAAACGTTGACCAAGTCAACCCGACAGCAACACTCACCCAGGACCCACGCGGAGCGCCCATC…
		Protein	MNMRSRLYVCVLKEAVLAYTPTTAPEPWPRTTDRHSAGAMLCSELASSLSRTSTAITHLLLSGLLEIDWEYRKAHFIAFCSSRQLVYHIRGPHRAHDAQVHPRVLTSTLQVPRNVDQVNPTATLTQDPRGAPISVGLDHAPPTISTVHSSIGRTSITHPRFHAPCHPRVVQIYRVQPVVNCDSKNNNPTTLRLNFRRRPPVRRNPRTSPAAAMTGTSWIIDSQRIASKIKNVSGSLDLSKQKWMSNPSKECPSCSHIIDNSDVVHKWPGLPKGVKFDPTDQELLWHLLAKHNKSGAEPHPFIDEFIPTVEEDDGICYSHPQKLPGVKQDGSVSHFFHRTFKAYNTGTRKRRKINTDNLADVRWHKTGKTKPVIVDGKHVGCKKIMVLYVSTVKGGKPKK…
DgNAC040	DG3G00858.1	CDS	ATGAAAACGACATGCCGCTGTTCAGTGCAGCTGGTTTACCGGATTTATACAGAAAACACTATTGTCGCGTCAACTGCCGCGATCCCGACGGCGACAAACAGTACTGCTGCTGCGCCATTTTCTTCCCTTCTCCTTAGCCTGAATTTTGCCAAAACAGGCCGATGGAGCAACTGTTCCAAGAGAATCGGCATCGTCAACGGTGGCCATGGTTGCGTCAGGTTTTCTAGTGACATACATGCTCGGAGAGGTCTATGGCCAGATCTCCCTATTAATACCGGCCCCATCGTGCTCAAAATTGTCCTTCTCTATTCTGTCCATTTTGCCTGTTTCTCAGCCGAGGAACGATCAACCGAGGTGATTGATAGGAAAGGCGAAATGAGCAGCTCGATGAGCATGGTG…
		Protein	MKTTCRCSVQLVYRIYTENTIVASTAAIPTATNSTAAAPFSSLLLSLNFAKTGRWSNCSKRIGIVNGGHGCVRFSSDIHARRGLWPDLPINTGPIVLKIVLLYSVHFACFSAEERSTEVIDRKGEMSSSMSMVEARLPPGFRFHPRDHELVLDYLCPKLSGRGSGGGGGVDMVDVDLNKREPWELPDAAYVGGEWYFFSLHDRKYATGHRTNRATETGYWKATGKDRIIAAGGGTVVGMRKTLVFYRGRAPKGTKTEWVMHEFRAEEGCPAVRHRLAGADHGPLPSLLTEEWVLCRVFYKSTTAAPRTASDESSGSLSSDLGVAPALLAHIDAAVGYGQQDSADILPAAHHWSAAPLPFKSFKDLLGDMVQCSGGDPHTDWSVDDAACTRQGGISQAWN…
DgNAC041	DG3G01137.1	CDS	ATGTCGACCTCAAAGACGTTTTTGGTTGTGTGTCCTCCTTCCTCGTACCTCGTCGGTGGTCTACTAGAGCTGCACGGCATCGGCGAAGCTCAAGGATCAGGAATTGATATGATGGAGCACGAGGAGCAGGATGAGCAGCGCGCCATGGAGCTGCCGCCGGGCTTCCGGTTCCACCCGACCGACGAGGAGCTCATCACGCACTACCTGGCCAAGAAGGTCGCCGACCCCCGGTTCTCGGCCATCGCCGTCTCCGTGGCCGACCTCAACAAGTCCGAGCCCTGGGACCTGCCATCGCTGGCTCGGATGGGGGAGAAGGAGTGGTACTTCTTCGTGCTCAAGGACCGCAAGTACCCGACGGGGCTGCGGACGAACAGGGCGACGGAGGCCGGGTACTGGAAG…
		Protein	MSTSKTFLVVCPPSSYLVGGLLELHGIGEAQGSGIDMMEHEEQDEQRAMELPPGFRFHPTDEELITHYLAKKVADPRFSAIAVSVADLNKSEPWDLPSLARMGEKEWYFFVLKDRKYPTGLRTNRATEAGYWKATGKDKDIFRGKALVGMKKTLVFYTGRAPKGEKSGWVMHEYRLDGTSRGSKTTSKNEWVLCRVFKKSLVGVVVSSASASASASASASASASAAKRGGVGMEEIGCPSVAAVTPLPPLLDMSGASLDPAAHVTCFSNSALEAGQYFNPTAATGAHAVGCATDHHGGIAQSSPFLASFTQFGGQLQHGVGLSLMQLLESTAGYHHGQLDMPAACKGERLSASQDTGLTSDMNPEISSSSAQKFDHEPALWGY*
DgNAC042	DG3G01267.1	CDS	ATGGCGCAGCAGCCGCAGGCCTCGCTCGACGCCCCGCTGATGTTGTCGTCGCTTTCCGCAGGCTTTAACTTCCAGCCCGACGGCCGCTGCCTCGTCGCCTACTACATCGCTCCCAAGGTGTTTGACGGCCGCGTCCCAGACGACGTGATACAGGACGGCGTGGCCGACGGCGTCGACGTCTACGGCACCCGCCCGGAGGATCTCCCCTTCTGTACCCGCAACCGCGACAACGACGGCAAGGTCTGGGGCCACTTCTTCACGACGTCGGCATCCGGCGCCATGGGCGGTGACTTCCGGGAGGTGGCGGCGGGAGGCTTCTGGAACCGGTACGGCGAGGACAAGGAGTACGCCAACGAGGACGGGGACGTGGTGGCGCTCCGGAGCAGGCTTGCCTTCTAC…
		Protein	MAQQPQASLDAPLMLSSLSAGFNFQPDGRCLVAYYIAPKVFDGRVPDDVIQDGVADGVDVYGTRPEDLPFCTRNRDNDGKVWGHFFTTSASGAMGGDFREVAAGGFWNRYGEDKEYANEDGDVVALRSRLAFYDEEGMLMPWRMKEYRLNEGAAAFRGIVFHGPGAKDTAVWKVYSHVEIPEEESPVDYHGSDDDQDDGDEAEEIAVDHPADGMGVDDAAHL*
DgNAC043	DG3G01268.1	CDS	ATGGTGGCAAACCTGCCATCAGGCTACGTGTTCAGGCCCAAGGGCCGAGAGCTCATCGAGCACTACCTCGTCCCCAAGGCGCTCGGCGGCTACGTCATCCCCGGCTTCGTGGCGGAGGAAGTGGACGTCTTCTCCGCGACACCCGACGCGCTCCCCTTCAGCCACAACCACCGGAGGGACAACGGGGAGGTGTGGGGCTACTTCTTCGCGGCCCAGCCCGTCGGCGAGGGAGCCGTGGCCCCGGCGCCGGGCGGGTGCTGGTTCCCGTACGGCCGCGAGAAGGCGTACCGCGGTGCCGCGAACGGTGGGGAGACGGTCGCCTTCCGACGAAGGTTGCGGTACCACGTCTTGTTGCAGCAGGGTGGCGGCGACTGCGGCACGCCGGTGTGGGCGTCGACG…
		Protein	MVANLPSGYVFRPKGRELIEHYLVPKALGGYVIPGFVAEEVDVFSATPDALPFSHNHRRDNGEVWGYFFAAQPVGEGAVAPAPGGCWFPYGREKAYRGAANGGETVAFRRRLRYHVLLQQGGGDCGTPVWASTPWLMTEFRINKVAAAFRCARLGHKANVDSVVRKVFTKPAVPPPPPAGSTDDESTGSNYPSADDEAGYSGEEHATKRARFC*
DgNAC044	DG3G01487.1	CDS	ATGGCGCGCGTATTCAGCGACGTGTCGGCCGCCCGACCCTTGTCCGTAGTCCAGTGGGCGTTCCTGTGCCTGCTGCAGCTGCTCTTCGAGTGCGTCTGCCGGCCGCACCTGCGCGGCGGCTTCAACGCAAGATTCCGATGGGAGGACAGCAGCTTCGGCACCGCCGCTGGCGATCAAATCCCGGCGGCGTGTAACTGCCACCCGATAATAATCTCGGGAGGGCGGAAGAAGAGCCACGCCGGCGGCCCAAGAAAAACGTTCCTTCTTCTTCATCCGGCGATGGCGTCGCGGGATTGCACTATGACAGTGCTCAATAGATTATATGATTACATGCAGCTGAGATCCACGCGACCGGATCTTTGCGATCCGTTCTGCTGGCGAGAGGCCGACAATGGTATC…
		Protein	MARVFSDVSAARPLSVVQWAFLCLLQLLFECVCRPHLRGGFNARFRWEDSSFGTAAGDQIPAACNCHPIIISGGRKKSHAGGPRKTFLLLHPAMASRDCTMTVLNRLYDYMQLRSTRPDLCDPFCWREADNGIGKPTTPEGIIGASPAYAYVEERRRRRAAAIGRRKMSSHRPAAREDELCTSTCPGDRLPVQEHLSLISYLRHNFAHELELQRYFPQRISIDHGNLDDWSQRSWLLTIGDLESSEFSGQWCRQLWRNYSQQVGSSVQDGEYDSHDWREGSSVDSTGTDSELHNDSCNSVCSDADSQCSETLHGTVTTSTALVNFVLPRSTDNDTAASSSALLGGSSSNEASSSTTEQPGGTDDDGMDDDCDSSITTEELLVRQSDFDQETEVSMAQDQ…
DgNAC045	DG3G01536.1	CDS	ATGTACTGGCCCGCCCTTAAACCCTCGCCGGCCAAGAAGCCGCCGGCGCCGGAGGCCATGGCCATGGCGTCCTCCTCCGTCCTCCCCGATCCGGAGGAGATCGACGACGGCTGGGTCGTCCTGCCCCCGGTCACCGCCACCGCGCCCAAATCCAAAGGCAAGCCTCCCAGACCCCCACCATCGGTAAAGTCTTCATCGTCCACACCAGTTGACGACGTCGCCTTCGATCCCACCCCGGACGAGATCGTCGGGCGGTACCTGCCCCTGCGCCGATCGCTGCGGTGCGACGGCCTGCCCCGGCAGATCCACGACGCCGACGTCTACGGCGCGCACCCGGGCTTCCTCGCCGCCGTCTACCCGGCGGCCAACGGCCGGCCCGAGTGGTTCTTCTTCGTGTGC…
		Protein	MYWPALKPSPAKKPPAPEAMAMASSSVLPDPEEIDDGWVVLPPVTATAPKSKGKPPRPPPSVKSSSSTPVDDVAFDPTPDEIVGRYLPLRRSLRCDGLPRQIHDADVYGAHPGFLAAVYPAANGRPEWFFFVCRAQCRGGRRRAGPGAYRLGSEARLLGGSAYCHAFRYYEDEADVGSASTKETNWRMDEYGDCRSAATAAAFDMVVCKLYPETAHQKLGGNNASLRADADANKPQVLVRLYLDTLNLGDPLRCRMYTAADVFTAHPAVLTAPFPAANDRWEWFFAVRRSNRDANDDARPRRAGPGAYVPVREGRAVNGKGGDVGYRRVFVYREDDETVRRVSLTEWWMEEYGLGPDFPYAGLPTPEAHGRQELLVYKLYIKMAGDRP*
DgNAC046	DG3G01603.1	CDS	ATGGGGTTGAGGGAGGTGGAGTCCACATTGCCGCCGGGGTTCAGGTTCTACCCGAGCGACCAGGAGCTGGTCTGCCACTACCTCTACAAGAAGGTCGCCAACGAGCGCGCCTCGCAGGGGACGCTCGTCGAGGTCGACCTCCACGCTCGCGAGCCATGGGAGCTTCCTGATGTGGCGAAGCTGACGGCGAGCGAGTGGTACTTCTTCAGCTTCAGGGACCGCAAGTACGCGACGGGGTCGCGCACGAACCGCGCCACCAAGACCGGCTACTGGAAGGCCACCGGCAAGGACCGCGAGGTGCGCAGCCCGGCCACGCGCGCCGTCGTCGGCATGAGGAAGACGCTCGTCTTCTACCTGGGCCGCGCCCCCAACGGCTCCAAGACCAGCTGGGTTATGCAC…
		Protein	MGLREVESTLPPGFRFYPSDQELVCHYLYKKVANERASQGTLVEVDLHAREPWELPDVAKLTASEWYFFSFRDRKYATGSRTNRATKTGYWKATGKDREVRSPATRAVVGMRKTLVFYLGRAPNGSKTSWVMHEFRLDSPHLPPREDWVLCRVFQKQKGDGEQDNVRSSSPAFAGCSQGAQELPVMDASGEQMGSAVGFMPRQEELTCGAPNPLAMNAAMWQQYNSVLLDQFPQEDMVGSSPAIGLGARGGVGVGDECGFFLDSGFEDMASFGAMRFPHGWS*
DgNAC047	DG3G02138.1	CDS	ATGGACGCTTTCTCCCATGTACCACCTGGTTTTCGTTTCCACCCCACCGATGAGGAACTTGTGGATTACTATCTGAGGAAGAAGGTAGCACTGAAGAGGATAGACTTGGACATTATAAAAGATGTTGATTTGTACAAAATTGAGCCTTGGGATCTACAAGAGCAATGCAAGATTGGAACCGAAGACCAGAACGACTGGTTCTTCTTCAGCCACAAGGATAAGAAGTACCCGACTGGTACTCGCACCAACAGAGCAACCACCGCAGGTTTCTGGAAGGCCACCGGCAGGGACAAGCCGATTTACGTGAAGCACTGCCTCGTCGGGATGAGGAAGACGTTGGTATTCTACAAGGGCCGGGCTCCCAATGGGCAAAAGTTAGACTGGATCATGCACGAGTAC…
		Protein	MDAFSHVPPGFRFHPTDEELVDYYLRKKVALKRIDLDIIKDVDLYKIEPWDLQEQCKIGTEDQNDWFFFSHKDKKYPTGTRTNRATTAGFWKATGRDKPIYVKHCLVGMRKTLVFYKGRAPNGQKLDWIMHEYRLESNENGAPHDEGWVVCKVFKKRVATVQRMAAPDSPFWFSNDHVAFMAPRVDQNAAAYHHGHHQSYSQPCKVELEYHHLLPQEPISFQQLNQLESPRLPDLIGAVAATLQSCNQTHDGQAPRQLQVEPVYATDHASAAEWRDLDKFMASQLSHGGSTPKEEGKHEETLDYVSTSASCGGENDLWK*
DgNAC048	DG3G02520.1	CDS	ATGGGTGGAACTACTAACCTTCCTCCTGGTTTCCACTTCTTCCCCTCCGACGAAGAACTCGTCATCCATTTCCTCCGTCGCAAGGCCTCTCTCGTCCCATGCAGACCTGATATTGTCCCTACACTTCCTCTGAATCGCTACGATCCATGGGAGTTGAATGGCAAAGCACTTCAAGCAGGGAATCAATGGTACTTCTTCAGCCACGCAACACAGAGCAGGACTTCACGAAATGGGCAATGGAATCCCATCGGTGCCGATGAGCCGGTAAGTAGCGGTGGTTCTAATGTTGGCCTGAAGAAGACGTTTATCTTCTCCATTGGACAAGAGCCCTTTCAAGCAACCAAAACCAACTGGGTTATGCATGAGTACCACTTACTTGACGGGAATGGGAGTAGCAGC…
		Protein	MGGTTNLPPGFHFFPSDEELVIHFLRRKASLVPCRPDIVPTLPLNRYDPWELNGKALQAGNQWYFFSHATQSRTSRNGQWNPIGADEPVSSGGSNVGLKKTFIFSIGQEPFQATKTNWVMHEYHLLDGNGSSSTSGSSRKQSHKKKSNSDKESNNWVICRVFESSCSSQVSFQEDDMELSCLDEVFLSLDDYDEQRPNGVSHTLLDHREKEHGWNLRKHIAVDVINEISSKSGHYIVHWL*
DgNAC049	DG3G03114.1	CDS	ATGGGAAAGGTTATGGAGAGTGATGAGTACCATGGAGCTGTGGTCCAGGGGAAAGAGGTTGTTGGAGAAAGGGAGGAGGAGCAGCTGCTGGAGGAAGAAGAAGAAGACGACGAAGAGCTGGTGCTACCCGGGTTCCGGTTCCACCCCACAGACGAGGAGCTCGTCACGTTCTATCTCCGGCGGAAGGTGGCCGGGAAGCGCCTGAGCATAGAGATCATCAAGGAATTGGACATCTATAAGCATGAGCCCTCTGACCTGCCAAAGGCGAACATGGTTGCAGGCGACAAGGAATGGTACTTCTTCTGCCTGCGGGGGAGGAAGTACCGGAACAGCGTCCGGCCGAACAGGGTCACCGGCGCCGGTTTCTGGAAGGCCACAGGCATCGACCGCCCAATAAAT…
		Protein	MGKVMESDEYHGAVVQGKEVVGEREEEQLLEEEEEDDEELVLPGFRFHPTDEELVTFYLRRKVAGKRLSIEIIKELDIYKHEPSDLPKANMVAGDKEWYFFCLRGRKYRNSVRPNRVTGAGFWKATGIDRPINSGGVCIGLKKSLVYYRGSAGKGTKTEWMMHEFRLPPHPDAAAPAHSSPCFQEAEVWTICRIFKRTITYKRHPQQQVTGRVAAAVAPQPESSSVTAGSLESECTGEYEYGYMNCPQVPPQIPDAANNVTSVYNDQHFQGLQHWNNGEVHPVTTQPMAAVDSLNVPSSPGAANDEYWDDIERMVMELTDPTLFYDYDTLAFGRATVLVY*
DgNAC050	DG3G03675.1	CDS	ATGGTGATGGCGGCGGCAGCGCGGCGGGACGCGGAGGCGGAGCTGAACCTGCCGCCGGGGTTCCGCTTCCACCCGACGGACGAGGAGCTGGTGGCGCACTACCTCTGCGCGCGCGCCGCCGGCCGCGCCGCGCCGGTGCCCATCATCGCCGAGGTCGACCTCTACCGGTTCAGCCCCTGGGAGCTCCCGGAGAGGGCGCTCTTCGGCACCCGGGAGTGGTACTTCTTCACCCCGCGGGACCGCAAGTACCCCAACGGGTCAAGGCCCAACAGGGCCGCCGGGGCAGGGTACTGGAAGGCCACCGGCGCAGACAAGCCCGTCGTCCACGCGGGGAGGACGGCCGGGATCAAGAAGGCGCTCGTCTTCTACAGCGGGAAGCCGACGAGAGGGGTCAAGACG…
		Protein	MVMAAAARRDAEAELNLPPGFRFHPTDEELVAHYLCARAAGRAAPVPIIAEVDLYRFSPWELPERALFGTREWYFFTPRDRKYPNGSRPNRAAGAGYWKATGADKPVVHAGRTAGIKKALVFYSGKPTRGVKTDWIMHEYRLADASASAKHKKKDGTLRLDDWVLCRLYNKKNEWEKMQNAKSSISCGETRTPESEIDNDPFPELEDSLPLLQGTTDAILPKEEVQELDNDWIIGINLDDLQLPWDDSYAISFLSPVAAMKMEQDLSPFF*
DgNAC051	DG3G04206.1	CDS	ATGGGGAGCCCGGACTCGTCGTCCGGTTCGGCGCCACCGCGGCATCAGCAGCCGCCACCGCTGCAGCAAAGGGGCTCGGCGGCGCCGGAGCTCCCTCCGGGGTTCCGGTTCCACCCGACGGACGAGGAGCTGGTCGTCCACTACCTCAAGAAGAAGGCTGCCAAGGTGCCGCTCCCCGTCACCATCATCGCCGAGGTGGACCTCTACAAGTTCGACCCATGGGAGCTCCCCGAGAAGGCGACGTTCGGGGAGCAGGAGTGGTACTTCTTCAGCCCGCGCGACCGCAAGTACCCCAACGGCGCGCGGCCCAACAGGGCGGCGACGTCGGGGTACTGGAAGGCGACCGGCACCGACAAGCCCATCCTGGCGTCGGGGAGCGGCCGGGAGAAGGTCGGCGTG…
		Protein	MGSPDSSSGSAPPRHQQPPPLQQRGSAAPELPPGFRFHPTDEELVVHYLKKKAAKVPLPVTIIAEVDLYKFDPWELPEKATFGEQEWYFFSPRDRKYPNGARPNRAATSGYWKATGTDKPILASGSGREKVGVKKALVFYRGKPPKGLKTNWIMHEYRLTDGSSSTVTNRPPPVAGGSSRAASLRLDDWVLCRIYKKINKAAVAGDHPQRSMECEDSVEDAVAAYPPFATAGMAGGSNYGSLLHHHDSHEDNFLHGLLTADQDAGLSAGATSLSQLAAAARTSPATTKQLLAPSSSTPFNWLDASTVGMLPQARNFPGFSRGRNVGNMSLSSTADMAGAGNCVVDNGGGGGNAVNTMSAFMSPLSTVQDGAYHQQHVILGTSLPPEASAAAASAFQNPV…
DgNAC052	DG3G05434.1	CDS	ATGTCGACGGCGCACGGGCATGGCCCAGCGGCGACGTCGCTGCCGCCGGGGTTCCGGTTCCACCCGACGGACGAGGAGCTGATCCTTCACTACCTCCGCAACCGCGCCGCCTCCGCGCAGTGCCCCGTCCCCATCATCGCCGACGTCGACATCTACAAGTTCGATCCATGGGACCTCCCCTCCCAGGCGGTGTACGGCGACAGCGAGTGGTACTTCTTCAGCCCGCGGGACCGCAAGTACCCAAACGGCATCCGCCCCAACCGCGCCGCCGGGTCCGGCTACTGGAAGGCCACCGGCACCGACAAGCCCATCCACGACGGCGCCACGGGGCAGGGCGTCGGCGTCAAGAAGGCGCTCGTCTTCTACAAGGGCCGCCCGCCCAAGGGCACCAAGACCAGC…
		Protein	MSTAHGHGPAATSLPPGFRFHPTDEELILHYLRNRAASAQCPVPIIADVDIYKFDPWDLPSQAVYGDSEWYFFSPRDRKYPNGIRPNRAAGSGYWKATGTDKPIHDGATGQGVGVKKALVFYKGRPPKGTKTSWIMHEYRLAAADPLAAAVSTYRPIKFRNVSMRLDDWVLCRIYKKTGMASPMMAPPLIDYDHMVDHDDLSGGGGGAFDDATGFYTPSSNSSTCRAMFTQHQQRLPMIPPISELFDDDYALDQMFGTEAEHLAVHPSLNQLLSVGADSAVNVEPSYYAPPSSSPAGSSAGKREAASPEEDGHQSSAKRLKRSWFDAPPQSASAVLSGLNHQMLSRF*
DgNAC053	DG3G05438.1	CDS	ATGTCGGACGTGACGGCGGTGATGGATCTGCCACTGGAGCTGCCGCCGGGGTTCCGGTTTCACCCCACCGACGAGGAGGTCGTCACCAGTTACCTCACCCCCAAGGCCCTCGACCCCTTCTTCTCCTGCCAAATCATCGCCGACGTCGACCTCAACAAGTGCGAGCCATCGGATCTCCCAGGCATGGCGAAGATGGGGGAGAAGGAGTGGTTCTTCTTTGTGCACAAGGATCGCAAGTATCCGACGGGGTCGCGCACCAACCGCGCCACGGCGAAGGGCTACTGGAAGGCCACCGGCAGGGACAAGGAGATCTTCCGCGGCAAGGGCCGCGCCGCCGTCCTCGTCGGCATGAAGAAAACCCTCGTCTTCTACCTCGGCCGCGCCCCCCGCGGCACCAAG…
		Protein	MSDVTAVMDLPLELPPGFRFHPTDEEVVTSYLTPKALDPFFSCQIIADVDLNKCEPSDLPGMAKMGEKEWFFFVHKDRKYPTGSRTNRATAKGYWKATGRDKEIFRGKGRAAVLVGMKKTLVFYLGRAPRGTKSPWVMHEYRLDGKLPANLPRSAKNEWAVCRVFNKDLLAKNAPQAAPAAGGLEISDPLAFPDDYDFLLDITAGLPPLMDSPFGADDDFTGASSSTSGATAPPEEGMGYYEIKTEQPAPPQEMQSPLYFSYPATASGNPGGAGYSLYQAAGSQQGAIRSHCRPQAPSSSALLAAETEMLPSLTPSSRQPSFLDLEDLSSDPLLDYTNMWKF*
DgNAC054	DG3G05440.1	CDS	ATGTCGGACGTGACGGCGGTGATGGATCTGCCACTGGAGCTGCCGCCGGGGTTCCGGTTTCACCCCACCGACGAGGAGGTCGTCACCAGTTACCTCACCCCCAAGGCCCTCGACCCCTTCTTCTCCTGCCAAATCATCGCCGACGTCGACCTCAACAAGTGCGAGCCATCGGATCTCCCAAGCATGGCGAAGATGGGGGAGAAGGAGTGGTTCTTCTTTGTGCACAAGGATCGCAAGTATCCGACGGGGTCGCGCACCAACCGCGCCACGGCGAAGGGCTACTGGAAGGCCACCGGCAGGGACAAGGAGATCTTCCGCGGCAAGGGCCGCGCCGCCGTCCTCGTCGGCATGAAGAAAACCCTCGTCTTCTACCTCGGCCGCGCCCCCCGCGGCACCAAG…
		Protein	MSDVTAVMDLPLELPPGFRFHPTDEEVVTSYLTPKALDPFFSCQIIADVDLNKCEPSDLPSMAKMGEKEWFFFVHKDRKYPTGSRTNRATAKGYWKATGRDKEIFRGKGRAAVLVGMKKTLVFYLGRAPRGTKSPWVMHEYRLDGKLPANLPRSAKNEWAVCRVFNKDLLAKNAPQAAPAAGGLEISDPLAFPDDYDFLLDITAGLPPLMDSPFGADDDFTGASSSTSGATAPPEEGMGYYEIKTEQPAPPQEMQSPLYFSYPATASGNPGGAGYSLYQAAGSQQGAIRSHCRPQAPSSSALLAAETEMLPSLTPSSRQPSFLDLEDLSSDPLLDYTNMWKF*
DgNAC055	DG4G00568.1	CDS	ATGGAGGAGGAGAAAAATCTGGTCGCCGGCGGCTGGGAGGAGGAGAAGGAGGCAAAGCTGGACTTCGAGCCGACGGAGGACGATCTGGTGCTCCACTTCCTGCGTCCGCAGCTGCGCGGGTTCGCGCCGCGCGTGCCGGGCGCCGTGGTGGAGGCGGACCCCTGCGCGTTCCCGCCGTGGGAGCTGCTGGCGCGGCACGGCGTGCTCCGGCGCGGGCACGGGTACTTCTTCGCGGCCCGGCGGCGCGGGCAGACCATGGTGCGGCGCACCCCGGCGGGCAGCAAGGGGTCGTGGATGAACAGCGGGAACAGGGAGAGCGGGCGGTCGGTGACGGCGCTGGGCGTGGTGGCGCTGTGGTGCAGGACGAGGTACGGCTTCTACGAGCTCGGCGGGAAGGAG…
		Protein	MEEEKNLVAGGWEEEKEAKLDFEPTEDDLVLHFLRPQLRGFAPRVPGAVVEADPCAFPPWELLARHGVLRRGHGYFFAARRRGQTMVRRTPAGSKGSWMNSGNRESGRSVTALGVVALWCRTRYGFYELGGKEGRRSTGWVMSEYEITDPRCYRRADEGEEDEYWVLCHVRRSCRASAGKPHSRRRSLGS*
DgNAC056	DG4G00806.1	CDS	ATGGCGCTGCCGGTGGAGAGACGGCCGGAGGCTGCTGCTGCGGCCAGCGGTGGCTGCCGGGTGCTGGCGGGGCCGCAGGGCGGGCTGCCGATCGGGTTCCGGTTCCGGCCCACCGACGAGGAGCTCGTGCTGCACTACCTCCGCCGCAAGGCCTTCTCCTGCCCCCTCCCCGCCGACATCATCCCCGTCGCCGACCTCGCCCGCATCCACCCATCCGACCTCCCAGGCGACGCCGACGGCGAGAGGTACTTCTTCCACCTGCCGGCCACGAGGTGCTGGCGGAAAGGCGGCGGCGGATCCAGGGCGGGCGGCGCCGGCGTGTGGAGGGCCTCCGGGAAGGAGACGCTGGTCCTCGCGCCACGGTGCGGGCGGCCCGTCGGCGCCAAGCGGACGCTCGCC…
		Protein	MALPVERRPEAAAAASGGCRVLAGPQGGLPIGFRFRPTDEELVLHYLRRKAFSCPLPADIIPVADLARIHPSDLPGDADGERYFFHLPATRCWRKGGGGSRAGGAGVWRASGKETLVLAPRCGRPVGAKRTLAFCARGGARTAWAMHEYRLLPAALGACAAAAKGFHGAEPKEWVVCRVFKKATPSRRGAVRRQIRGDADMAPSPASSCVTEARSGGGGEEEGDEEIASNNNKLP*
DgNAC057	DG4G01153.1	CDS	ATGAGCAAATACGTGAGCGGCTGCCATGGCGCCGCGGCAGTAGCTGGTGGCGGTGGCATGAGTATTAAGGAGGGCAGCGGCGGCCGAGACGCCCACGAGGACGACCTAGTGATGCCGGGGTTCCGGTTCCACCCGACGGAGGAGGAGCTCATCGAATTCTACCTCCGGCGCAAGGTGGAGGGCAAACGCTTCAACGTCGAGCTCATCACCTTCCTCGATCTCTACCGATACGACCCATGGGAGCTCCCAGCAATGGCGGCGATTGGGGAGAAGGAGTGGTTTTTCTATGTGCCGAGGGACCGCAAGTACAGGAACGGGGACAGGCCGAACCGGGTGACGGCGTCGGGGTACTGGAAGGCGACGGGGGCCGACAGGATGATCAGGGCGCCAGAGAACAAC…
		Protein	MSKYVSGCHGAAAVAGGGGMSIKEGSGGRDAHEDDLVMPGFRFHPTEEELIEFYLRRKVEGKRFNVELITFLDLYRYDPWELPAMAAIGEKEWFFYVPRDRKYRNGDRPNRVTASGYWKATGADRMIRAPENNRPIGLKKTLVFYSGKAPKGVRSSWIMNEYRLPTADTDRYHKTEISLCRVYKRTGIDDGHGHHFSVRSTTASRGGGAKARQDSKQGSSSTSAPTPPPTPSKLHLLQASECTSPLAIITDHAKAQRQVPAPRQQQQQLAAAKPCGGALGYLQSPAATGGHQQEGAAALLCQQYSKNTNTFTSTYSLLNLVNAASMGGASAAAIDELSTLVGHGAAQLPSYHSPTAGGHHHDHFVVPLPTPSSQPITPLGTLPMSLAAISDKIWDWNPI…
DgNAC058	DG4G01176.1	CDS	ATGATGAGCGGCGGACAGGAGCTGCAGCTGCCGCCGGGCTTCCGGTTCCACCCGACGGACGAGGAGCTGGTCACGCACTACCTCTGCCGCCGCTGCGCCGGCGCGCCCATCGCCGTCCCCATCATCGCCGAGATCGACCTCTACAAGTTCGACCCGTGGCAGCTACCAAAGATGGCGCTGTACGGCGAGAAGGAGTGGTACTTCTTCTCCCCGCGCGACCGCAAGTACCCCAACGGATCCAGGCCCAACAGGGCCGCCGGCTCCGGGTACTGGAAGGCCACGGGCGCCGACAAGCCCGTCGGCACGCCCAGGCCGCTCGCCATCAAGAAGGCGCTCGTCTTCTACGCCGGCAAGGCGCCCAAGGGCGAGAAGACCAACTGGATCATGCACGAGTACCGC…
		Protein	MMSGGQELQLPPGFRFHPTDEELVTHYLCRRCAGAPIAVPIIAEIDLYKFDPWQLPKMALYGEKEWYFFSPRDRKYPNGSRPNRAAGSGYWKATGADKPVGTPRPLAIKKALVFYAGKAPKGEKTNWIMHEYRLADVDRSARKKNSLRLDDWVLCRIYNKKGGLEQPEPAERKPVVSASYAGPGAMVSSPPEQKPFVGMTANGGGVPAFPDYAAYYDRPSDSMPRLHADSSCSEQVLSGERGGGGEVQSQPKISEWERSFATVPDPVNPAAGGLGLGGDPLLQDILMYWGKPF*
DgNAC059	DG4G01398.1	CDS	ATGGCCGACGGGCGACCTCCGGGTTACCGTTTCTACCCGACGGAGGAGGAGCTCATATGCTTCTACCTGCGCAACAAGCTCGACGGCCGCCGCGTCGACGACATCGAGCGCGTCATCCCCGTCGTCGACGTCTACTCCGTCGACCCGTTGCAGCTCTCAGAGATCCACGAGAGGCTGTGCGGCGGCGGCGAGGGGGAGCCGTGGTTCTACTTCTGCGAGCGGCAGGAGCGGGAGGCGCGGGGCGGCCGGCCGAGCCGGACCACGCCGTCGGGGTACTGGAAGGCGGCGGGCACGCCTGGGGTCGTCTACGGCGCCGACCGTCGGCCCATCGGGATGAGGAAGACCATGGTGTTCTACCGCGGCCGCGCGCCGTCCGGGACAAAGACCAAGTGGAAGATG…
		Protein	MADGRPPGYRFYPTEEELICFYLRNKLDGRRVDDIERVIPVVDVYSVDPLQLSEIHERLCGGGEGEPWFYFCERQEREARGGRPSRTTPSGYWKAAGTPGVVYGADRRPIGMRKTMVFYRGRAPSGTKTKWKMNEYRAFHHDGDGAGGAVTGPGFSHAAAPPNLPPQLRSEFSLCRLYTKSGTLRQFDRRPVAAVAGGGNPGPSTAAAVSPDDGDGSGGSMQPHEEDLEEGGGDPYGDDISTLAALLYWPVD*
DgNAC060	DG4G01891.1	CDS	ATGTCGGAGTCATCGTCGCCGCAGCGGCATCCCGGCGCTGAAGCAAGGGCAGAGTACGTGGGCATCCCCGGCGTCCGGTTCATGCCGACGGAGGAGGAGCTCATCCTCGACTACCTTAATGCCAAGCTTGCCGGCAGCGAGCTCCCGACCGACCTCATGAAGGAGGCGGACGTGTACCGGGAGCATCCCAAGGAACTGACCGAGAGGCTGGGCAGGAGCGTGGAGGGCTTCTGGTACGTGTTCTCGAAGAGGCATCGCAAGTACCCCAATGGGATGCGGCCGAGCCGGAGCACGGGCACCGCCGGCCGCTGGAAGACGGTGGGCCAGAACAAGGAGGTCCATGACGCGACCGAGCAGTTCGTCATCGGGCACAAGTGCGAGCTCTCGTACGAGGTGTTC…
		Protein	MSESSSPQRHPGAEARAEYVGIPGVRFMPTEEELILDYLNAKLAGSELPTDLMKEADVYREHPKELTERLGRSVEGFWYVFSKRHRKYPNGMRPSRSTGTAGRWKTVGQNKEVHDATEQFVIGHKCELSYEVFVHEQLGDRPQGSKPPRRRLEKTEWKMCEFVAIDTDRPISSAPDRMLLNEWVLCRITLKGDTPSSDHEDDEQAADFVDEPYDYEDEELQDTTPPDPSQEAQVQGLVGDGADGSAGTTEVGAEGFDADVEPPTDGDGLIKEVPFVGCYHLELEVWDNENECGGNFDHEAWNVHGNQVGAAADPDEPKSYQFNVPSDAYLDLSPLEELAEPQPWDDMAFVFLDETVKATDDGGKGNIAPAPAPAASAPPAPPASAPSAPPAQAPAPPAQ…
DgNAC061	DG4G01931.1	CDS	ATGATGATGGCAGCGGTGAAGGCCGAGCCGTGGATGGCGGCGGCGGCGGAGGGCGGCAGCGGGAGGAGGGACGCGGAGGCGGAGCTCAACCTGCCGCCGGGGTTCCGGTTCCACCCCACGGACCCGGAGCTCGTCGTGCACTACCTCTGCAGGAAGGTGGCCGGGCAGCCGCAGCCCGTCAACATCATCGCCGAGGTCGACCTCTACAAGTTCGATCCATGGGATCTGCCTGAGAGGGCGCTGTTCGGGAGCAGGGAGTGGTACTTCTTCACGCCGCGGGACCGCAAGTACCCCAACGGCTCGCGCCCCAACCGCTCCGCCGGCAGCGGATACTGGAAGGCCACGGGCGCGGACAAGGCGGTGCCGTCCGAGGAGAGCGGCGGCAGGACGGTGGGGATC…
		Protein	MMMAAVKAEPWMAAAAEGGSGRRDAEAELNLPPGFRFHPTDPELVVHYLCRKVAGQPQPVNIIAEVDLYKFDPWDLPERALFGSREWYFFTPRDRKYPNGSRPNRSAGSGYWKATGADKAVPSEESGGRTVGIKKALVFYAGRAPRGVKTDWIMHEYRLAEADRAPGKKGSLKLDEWVLCRLYNKKNNWEKVKVEEQDTAVAAPPHQNGEVMDAAATDAMSDSFQTHDSSEIIDNASALQQQQQHGFRDMAQGQVTVKEDNEWFTTGLSMDDMQACYMSQLGQMVNPLAAVPGLDGGGSSSYLQSMSSPQMRMWQTVLPPY*
DgNAC062	DG4G02789.1	CDS	ATGGCTCCCATCCGCCGCTCCGCGCCGCGCCCGGACTTCGCCTCCCACCCCTCCGACCTAGAGCTCATCAACACGTACCTCATCCCCTGGGTCAACACCGGCGAGCGCCCGTGGAAGTTCATCCACGACGCCGACGTCTACGCCGCCAGGCCCCAAGACCTCGCCCGCGACTTCGCCCCGGCCACGGCCAGCGACGGCCTGGAGGGCTGGTACTTCTTCTCCACCCTGCGCGCCAAGAACAGCCGCGGCCAGCGCAAGTCCCGCACCGTGGGATCCGGGGACGACGGCTGCTGGCACTCGGAGCGCGCCGCCAAGCCCCTCTACGCCGGCATCGGCCACAGCCGCCAGATCGGCTACCGCCAGACCTTCTCCTTCGCCACCAAGGGCGAGGACGGCCGC…
		Protein	MAPIRRSAPRPDFASHPSDLELINTYLIPWVNTGERPWKFIHDADVYAARPQDLARDFAPATASDGLEGWYFFSTLRAKNSRGQRKSRTVGSGDDGCWHSERAAKPLYAGIGHSRQIGYRQTFSFATKGEDGRLVRSGWLMGEIGLNSDGSAEDELVLCKVYRSPRGGPSKRSMAAAAAMEAGPKAGRGKAASLHSASSEQGRPALLLPSGSSAQPAPVSGSSSGTVSMESDSEQDSTSQALIGTSPSATPPRRPSPRVIGGDPRTEALRAPQIPFLPSSPIRRTSASPAAAAPRPDFACHPSDQELVKSYLIPRVASGQHPCKFTHDADLYAAGPDALTREFPPATASDGEKAWYIFTSLPAKSVHGQRRPRTVATGEGCWHSEAGVKTIVDGDHQIG…
DgNAC063	DG4G02833.1	CDS	ATGACATGGTGCAACAGCTTCAACGACGTGCGCGCCGTGGAGAACAACCTGGCCACCGCGGCGGCCGTGGCGGCGGCGGCGGCCAAGAAGCAGCACCACCACCAGCACCAGCACCAGCAGGAGCAGCCCAGCCTCGTCAGGACCTGCCCCTCCTGCGGCCACCACGCGCAGTATGAACAGCTGCAGGCGGCGGCAACGATACAGGACCTTCCGGGGCTGCCCGCCGGCGTGAAGTTCGACCCGACGGACCAGGAGCTGCTGGAGCACCTGGAGGGGAAGGCCAGGCCGGACACGCGCAAGCTCCACCCGCTCATCGATGAGTTCATCCCGGCCATCGAGGGGGAGAACGGCATCTGCTACACGCATCCAGAGAGGCTGCCAGGAGTCGGCAAGGACGGC…
		Protein	MTWCNSFNDVRAVENNLATAAAVAAAAAKKQHHHQHQHQQEQPSLVRTCPSCGHHAQYEQLQAAATIQDLPGLPAGVKFDPTDQELLEHLEGKARPDTRKLHPLIDEFIPAIEGENGICYTHPERLPGVGKDGLIRHFFHRPSKAYTTGTRKRRKVHTDEQGGETRWHKTGKTRPVFTDGKLKGYKKILVLYTNYGKQRKPEKTNWVMHQYHLGSDEEEKDGELVVSKVFYQTQPRQCGGSTAAAATAAAALAAGNIMKGGGGAAADHHRHHHEGGNNNNSMLKEAAGMVDFYSPAAAAALIGYSSQAAPPNNRAAAAASAHLMPNFEVHTGGTGFGP*
DgNAC064	DG4G02859.1	CDS	ATGGTTGTGCCCACCCGCCGCTCCAAGGCGGCGCCGAACCGCCAGTACTTCGCGCTCGACGCCCACCCTTCCGAGCTGGAGCTCATCGCGTCGTACCTCAGCCCGCGCGTCGTCTCCGGCGACAGGTCGAGCAAGTTCATCCACGACGGCGACGTCTACGCCGCCCACCCCGACGACCTGACGCAGGATTACGCCCCGACCGTCTCGAGCAACGGCGACGAGGCGTGGTACTTCTTCACGGCCGTGCGGGCCAAAGCCGGCGGCCGCAAGTCGCGCACGGTGGACTCCGGGGAGGGATGGTGGCACTCCGAGGCCGGGGCCAAGCCCATGGACTCCGACCACCACGGCACCGTAGGGTATCGCCAGAACTTCTCGTTCGTGACCAAGGAGGACGGCGTG…
		Protein	MVVPTRRSKAAPNRQYFALDAHPSELELIASYLSPRVVSGDRSSKFIHDGDVYAAHPDDLTQDYAPTVSSNGDEAWYFFTAVRAKAGGRKSRTVDSGEGWWHSEAGAKPMDSDHHGTVGYRQNFSFVTKEDGVRVRSGWLMSELGLRDDGQDEVTICKVYVSPRAPAGAAKNSKKPAASGRKRKKADDASAPAHQCRRRARRKTSEEEDHASVMAGKQEGLVVVEESTPEEPEVVEDQSDDFYWWLRNKDKLREEWGMSKEEFYRYTGPDVWECVTDYARRTAAPSPVVEPYLMYLTLDELYDLPEVREFLLPAKLLEEMRGSSAS*
DgNAC065	DG4G03898.1	CDS	ATGGACAGGAACATGTCCATGGCCGTGGACAAGGGGAAGAGCGTCGTCGAGGACGGGTGGAACCAGCACGGGTTCCCGCGGGGCTACCACTTCGTCCCCAAGGACATCGAGCTCATCCGCTTCCTGGAAGAGAAGCAGGCCGACCACGATCTCCCCTACCCGCTCCCCAACATCTTCCACGACGTCAGGATCAGAGACTACAACCCCGCCGACCTCTACGAGATGTACAAGGGGGCCGAGGAGGCCGGGTCCATCTACTTCTTCGACCGTCGGGAGACCTCGGTGGGCGGCAAGCTTAAGAAGCCCGTACGAGCCGCCAGGGGCGGCGGGTGGAAGGCCTCGGGCGGCGGCAAGGCGCTCACCACCAAGAAGCATGGCGGCCCGGTGGTCGGCTATAGG…
		Protein	MDRNMSMAVDKGKSVVEDGWNQHGFPRGYHFVPKDIELIRFLEEKQADHDLPYPLPNIFHDVRIRDYNPADLYEMYKGAEEAGSIYFFDRRETSVGGKLKKPVRAARGGGWKASGGGKALTTKKHGGPVVGYRLTLVFYEHLGKQRDKTEWAIKEYTTIEAGDKVTLIIGLCSWLNALPDRASRPIRR*
DgNAC066	DG4G04157.1	CDS	ATGGAAACTTTACGTGACATGGCCCTGCCACCGGGATTTGGATTTCATCCGAAAGACACTGAACTCGTTTCTCACTACCTGAAAAAGAAAATACTCGGTCAGAAAATTGAATATGACATTATACCAGAGGTGGATATATACAAGCATGAACCATGGGATCTACCTGGGAAGTGCAATGTTCCAACTCAGGATAACAAGTGGCATTTCTTTGCTGCTCGAGACAGGAAGTATCCTAATGGTGCTCGGTCAAATAGGGCAACGGTTGCTGGGTATTGGAAGTCTACTGGAAAAGACCGAGCCATTAAGGTGGATAAGCGGACCATAGGCACAAAGAAAACTTTAGTTTTCCATGAAGGTCGGCCTCCTACTGGGAAACGGACTGAGTGGATTATGCATGAA…
		Protein	METLRDMALPPGFGFHPKDTELVSHYLKKKILGQKIEYDIIPEVDIYKHEPWDLPGKCNVPTQDNKWHFFAARDRKYPNGARSNRATVAGYWKSTGKDRAIKVDKRTIGTKKTLVFHEGRPPTGKRTEWIMHEYYIDENECQACPDMKEAFVLCKVTQRIDWTSENGNEVGNNNHHPQQSNVAAATAVSVEQPDAAASSGVSAELPSDVATLAITAHTTIPAGDDEMQKWLDELIDPSFDPSLATVVDSASPGTSFDGQNAESSNIGAIALKMEPEYASPNQIGVDDTDFLLPDDIQAMLYPGTDEFTSWHAEQEAFFAKQPCFMEMDTFTLPNNFPDAFQMEELQLPLENNEPHLPNDAADRGITVRRRDGKPLADSTPQRRSKAQRALNRMVMSSSE…
DgNAC067	DG4G04357.1	CDS	ATGGAAGAAGGGCTAGTGTTCCGGGGCTGCCAGCTGCCGCCGGGGTTCCGGTTCCAGCCGACGGACCAGGAGATCATCCTCTGCTACCTCGGCAAGAAGGCCGCCTCCGCCGCCGCCGCCGTCACCTCCATCATCGCCGACGTCGACATCTACAAGTTCGACCCGTGGGAACTACCAGAGAAGGCGAAGTTCGGCGAGGGGGAGTGGTTCTTCTTCAGCCCGAGGGACCGCAAGTACCCCAACGGCGCGCGGCCCAACCGCACGGCGGGGTCAGGCTACTGGAAGGCCACCGGCACCGACAAGCCCATCCTGGCCGCCAGCGGCGCGCGCTGCCTCGGCGTCAAGAAGGCGCTCGTCTTCTACCAGGGCCGCTCCCCGCGCGGCACCAAGACGGAGTGG…
		Protein	MEEGLVFRGCQLPPGFRFQPTDQEIILCYLGKKAASAAAAVTSIIADVDIYKFDPWELPEKAKFGEGEWFFFSPRDRKYPNGARPNRTAGSGYWKATGTDKPILAASGARCLGVKKALVFYQGRSPRGTKTEWVMHEYRLLHADAGAARHRPHDSMRLDDWVLCRVRRKGVAVGPDADGEPGAQRQVAGPAAVATGEVHLPGNAFVGFGDDWTDGQLLHYLIGGGSSGQVDGAGAIGRTRGESAPQELASVLETIKRNLSFHAIEDDMYLVQPSKRANCTRSAGDGEEELSLTMSSSMFEAD*
DgNAC068	DG4G04683.1	CDS	ATGGCAATCAAGAAAGCAAGAACCTCCAAGAAACCACCCTACGCCGCCGCCAACGCCAGCTCAGTGGCCATGGCGGAGACGCCTCCCCACGGGCACGGCCCAGGCGGCGCTGACCACATCCAGCCTCCGCCGCCGCCGCTCCCTCCCGGCGTCTACTTTAGCCCGACGCGGGAGGAGTGCCTGGGACTCCTCAACCGGCACATCGCCGGCGGCGACCGCGAGACGGCCAACGAGCGGGGATACGTCTTCCGCGCCAACGTGTACGGCGAGAGCCCCGACGCGCTGCGCCTGCGGCACCCGCCGGCGAGCGTCCGCGGCCGGGGCGAGCACGCGTGGTGGTTCCTGAGCGAGACGCGGTTCCATAGCCAGGCCGTGGGCGGGGGCGCCAGCAAGCGCGCC…
		Protein	MAIKKARTSKKPPYAAANASSVAMAETPPHGHGPGGADHIQPPPPPLPPGVYFSPTREECLGLLNRHIAGGDRETANERGYVFRANVYGESPDALRLRHPPASVRGRGEHAWWFLSETRFHSQAVGGGASKRADRRVETGGYWRLEQGKEKLEQSSKKRKKEQSNEDIDEDADGVKNCFRFYVGSEKTPWLMQEFTSANDDGAGKHGVPALYRVYVTPRATGDQLHAVFEEHHVKKGPDGKKLPARLMVPEEYFDVIAEQLPEGSYLGGQYEQQQGPASPGFLGELTAEELSSDNLSMSMADFMRMINEQPVEMVNELPAETVNWEEPNWGSLPDIVDADEFAKF*
DgNAC069	DG4G04987.1	CDS	ATGAACAGGGGTCACATCAGCAGCTCGGAGCTCATCGACGCCAAGCTCGAGGAACACCGGATCTCCACCGCCAGGCACTGTCCCAACTGCCGCCACAAGCTCGACTGCAAACCGAAGGATTGGTTGGGGCTGCCGGCTGGCGTCAAGTTCGATCCCACGGACCAGGAGCTGATCGAGCACCTCGAAGCCAAGGTGAGGGAGGAAGGCTCGAGATCTCACCCTCTCATCGATGAGTTCATACCAACTATAGACGGCGAAGACGGCATCTGCTACACCCATCCTGAGAAACTTCCAGGTGTGACAATGGACGGCCTAAGCAAGCACTTCTTCCACCGGCCGTCTAAGGCGTACACGACGGGCACGAGGAAGCGGCGCAAGATACAGACGGAGTGCGACGTA…
		Protein	MNRGHISSSELIDAKLEEHRISTARHCPNCRHKLDCKPKDWLGLPAGVKFDPTDQELIEHLEAKVREEGSRSHPLIDEFIPTIDGEDGICYTHPEKLPGVTMDGLSKHFFHRPSKAYTTGTRKRRKIQTECDVHKGETRWHKTGKTRPVMASGRQKGCKKILVLYTNFGKHRKPEKTNWVMHQYHLGDLEEEKEGELVVCKIFYQTQPRQCSWSSTSATDRGAGAAAIAATAVQEQRMRDSGSGSCSSRDHEALSSTSYPAGYAVAAAIEMQHLKHSGDHFSFAPFRKSFEEVGIGGDQLPSDQHGRSEQQHAGQEQQPHRPDLATTAVPATAFLISRSTNPVSTTVPPPLQHTSVVLDHDQFHVPAIFLHHDKFQNMQQQQHQKIDRRSAGLEELIMG…
DgNAC070	DG4G05411.1	CDS	ATGGCAGACCACCTTCATCAACATTGTCAGCAACAGCAGAACCAACAACAACATCAACAAGAACTCGGGCTACCGCCAGGGTTCCGGTTCCACCCAACCGACGAGGAGATCATCACCTCCTACCTCACCCCCAAGGTGCTCGATAGGACTTTTGTTGCAGACGCTATCGGAGAGGTGGACCTAAACAAGTGCGAGCCATGGGAGCTACCCGGGAAGGCCAAGATGGGGGAGAAAGAATGGTACTTCTATTGCCAAAAGGACCGTAAGTACCCCACCGGGATACGCACCAACCGCGCTACGGAGGCAGGCTATTGGAAGGCCACCGGAAAGGACAAGGAGATCTTTGGCCTGCCACCGCCAGTGCTCATCGGCATGAAGAAGACACTCGTGTTCTACAAG…
		Protein	MADHLHQHCQQQQNQQQHQQELGLPPGFRFHPTDEEIITSYLTPKVLDRTFVADAIGEVDLNKCEPWELPGKAKMGEKEWYFYCQKDRKYPTGIRTNRATEAGYWKATGKDKEIFGLPPPVLIGMKKTLVFYKGRAPRGEKTNWVMHEYRIETHKEQAPYATSSTTAAIINSASKDEWVVCRIFHKSSGIKKVVMSSYAMAAMSMSMGDQHHQQQSFVVDSSSACTLPPLMDYNTPSLLAPSPPQLHAPSSYQLQAASIGTSMTGAALPTMNRHYFGNNIQHQMMGPPPMSFYQQQMQMMDQGFMTGAGPGSGPSSMVSNEDIGTGLNNKDQCTGTTTEISSTHMGMDGMWKY*
DgNAC071	DG4G05486.1	CDS	ATGATCGAACACGCGCCGACCAGAACAATCGGAACTTCTTTCCTGTCGCTGCTCGACCAACTCGCTGACATGGCGGAAGGGGAGGAGGAGGAGGAGATCGTCGCCGGAGCAGACGAGGAGAAGGCAATCGTCGTCGTCGGAGCCGGGGACGACGAGGAGAAGGCCATCGTCCTCGCCGGAGCAGGGGACGAGGATGAGAAGAATAACGCCGCCGCAGCAGGAGGTGCAGGAAACGGGGGCAATGCTGTTCCGTTCAGGCCCCCGCCGGGGTTCCGGTTCACGCCGGGGGAGGACGAGCTGGTGATATACTACCTCCTCCCCAAGCTGCAGGGCAGGGAGCACGTGCCCAACCACATGGTCATCGAGGACAACGTGTACAAGTACCACCCGGACAGGCTG…
		Protein	MIEHAPTRTIGTSFLSLLDQLADMAEGEEEEEIVAGADEEKAIVVVGAGDDEEKAIVLAGAGDEDEKNNAAAAGGAGNGGNAVPFRPPPGFRFTPGEDELVIYYLLPKLQGREHVPNHMVIEDNVYKYHPDRLIEKYRERGGDSWYFLSPRERKYRNGKRPRRNTKDKLGRWKASTASKKASVEKLAGDGKTKYSQSTLNYYVGPINKEVKSRWIMHEITIPDYENEKLAGKKGDDGEKDMLDQYVMCRIYVTPRSTGEEDDEAGPSGTKSEPAESGEEATEEGAELSEKQAGKRKAGKKLSEKQAGKRPAEEEPRGKAVAQKQARHPNQDRLNLGTPALLHAGNGMQAPFMTPGYYGGGGPGLPMGHYAARPPMPWPPLMHRNGQPPMAFNDQGQVPR…
DgNAC072	DG4G05946.1	CDS	ATGACTATAGGGCTGCAGGCGCGGCCGGCGGGGATGATGACACCGCGTACGGTGGGGGCGCTGCCGGCGGGGTTCCGGTTCCACCCGACGGACGAGGAGCTGATCGTGCACTACCTACGGCAGCGTGCCGCGTCGGCGCCGTGCCCGGCAGCCATCATCGCGGAGGTTGACATCTACAAGCTGGATCCCTGGGACCTCCCGTCGAGGGCGGCGTTCCACGCTGGCAACAACAGCGACGAGTGGTATTTCTTCAGCCCTCGCGAGCGCAAGTACCCCAACGGAGTCCGGCCAAATCGCGCCGCTGGGTCCGGGTACTGGAAGGCCACCGGCACCGACAAGCCCATCACCGCCAGCGGGGAGGTGGTCGGCGTGAAGAAGGCGCTGGTGTTCTACCAGGGG…
		Protein	MTIGLQARPAGMMTPRTVGALPAGFRFHPTDEELIVHYLRQRAASAPCPAAIIAEVDIYKLDPWDLPSRAAFHAGNNSDEWYFFSPRERKYPNGVRPNRAAGSGYWKATGTDKPITASGEVVGVKKALVFYQGRPPKGLKTNWIMHEYRLADAAVNSYRPPAMRHSPSSMRLDDWVLCRIYKKPNQQLSPLYDPSPSPLSMDAGSLGHHDHPHLEDHSSSSFGQTLPRDPSISDYLVDYSAVSELFDSMPPPPQPEQSSGVSRFFLGSSTGEDEASTGQKRSAMDGNNNRGDMSLHASKRWLSSSDTSTATTNTFSSMFGPDQQS*
DgNAC073	DG5G00396.1	CDS	ATGTCGATGAGCTTCTTGAGCATGGTGGAGACGGAGCTGCCGCCTGGGTTCCGATTCCACCCGAGGGACGACGAGCTCATCTGCGACTACCTCGCGCCCAAGGTCACCGGCAAGGTCGGCTTCTCCGGCCGCCGCCCTCCCATGGTCGACGTCGACCTCAACAAGGTTGAGCCATGGGACCTCCCTGTGGTTGCATCGGTGGGTGGCAAGGAGTGGTACTTCTTCAGTCTGAAGGATCGGAAATACGCGACTGGACAACGCACGAACCGAGCGACCATATCGGGGTATTGGAAGGCAACTGGCAAGGATAGGGTGGTGGCACGCAGGGGTGCGCTGGTGGGAATGAGGAAGACGCTGGTGTTCTACCAAGGGAGGGCCCCTAAGGGACGAAAGACGGAG…
		Protein	MSMSFLSMVETELPPGFRFHPRDDELICDYLAPKVTGKVGFSGRRPPMVDVDLNKVEPWDLPVVASVGGKEWYFFSLKDRKYATGQRTNRATISGYWKATGKDRVVARRGALVGMRKTLVFYQGRAPKGRKTEWVMHEYRLEGAHEQASKFNSKQEDWVLCRVICKKKSGVGATPKPRSLNTIGHGACTDTSSPPLPPLMDTTLAQLHATMNSTPAATAAALEQVPCFSSFNNNSASNSSYLPMVAGSNGMSYLDHGLPDFGSYLDPAMNCDKKVLKAVLNQLSSMGGEVVPSLPPEMSAAVSSNWMNHF*
DgNAC074	DG5G01351.1	CDS	ATGCATCCTAGTGTAGCGCCATTGACGGTGCCCCCGGGCTTCCGCTTCCACCCGACCGACGAGGAGCTCCTCTACTACTACCTGAGGAAGAAGGTTGCTTATGAGGCCATAGATCTGGATGTCATCAGGGAGATCGACCTCAACAAGCTTGAACCCTGGGATCTCATAGATCGGTGCAGGATCGGGACGGGGCCTCAGGACGAGTGGTACTTCTTCAGCCACAAGGACAAGAAGTACCCGACGGGGACGCGGACGAACCGGGCCACGGCGGCGGGGTTCTGGAAGGCCACTGGCCGCGACAAGGCCATCCTCCACGGCAACGGTGCCCGGAGGATCGGGCTCAGGAAGACGCTCGTCTTCTACACCGGCAGGGCGCCGCACGGTACCAAGACCGACTGG…
		Protein	MHPSVAPLTVPPGFRFHPTDEELLYYYLRKKVAYEAIDLDVIREIDLNKLEPWDLIDRCRIGTGPQDEWYFFSHKDKKYPTGTRTNRATAAGFWKATGRDKAILHGNGARRIGLRKTLVFYTGRAPHGTKTDWIMHEYRLDDDSADVPAPEDGWVVCRVFKKKSIQRGYEQPDMAAAEMQSQFHGTPGIGMAPVDIDQKHDLHQLMHGGVFPTFDPTMHLPQLTSAETLPTFMPLSGAQASTVSVNKLDMGCSQSQNMMELTSCTGGGGMAEMLLSGGGDRFGAAADWSILDKLLESHHNLDQLFLGKLRGPAVGAPPPHHHQHHQQQLMEIGASSLQRLPFFHYLGCEAADVLQFSK*
DgNAC075	DG5G01475.1	CDS	ATGGCCATGACGTCGCTTCCTCCTGGATTCCGGTTCCATCCAACCGATGTTGAGCTCACTGTCTACTATCTAAAGAGGAAGTTGTTGGGAAAGAAGTTACGCTGCAATGCTGTCACGGATATTGATCTATACAAATTTGCCCCTTGGGATCTGCCAGAGAAAGCTTCATTGCAGAGTGGGGATCTCGAGTGGTATTTTTTTTGCACGCGTGATAGGAAGTATTCTATTGGGTCAAGGACTAACCGTTCAACTGAAGCTGGGTATTGGAAAGCTACTGGAAAGGACAGGGCGGTAGTATATAATTCCCAGACTGTTGGGATGAAGAGGACTCTGGTTTTTCATCTTGGCAAGCCACCACGGGGTAGTAGAACTGACTGGGTGATGTATGAGTATAGGCTG…
		Protein	MAMTSLPPGFRFHPTDVELTVYYLKRKLLGKKLRCNAVTDIDLYKFAPWDLPEKASLQSGDLEWYFFCTRDRKYSIGSRTNRSTEAGYWKATGKDRAVVYNSQTVGMKRTLVFHLGKPPRGSRTDWVMYEYRLVESEIPASDVKLDDCVLCKIFKKSGLGPKIGEQYGAPFDEEEWNDVKRDLSSLSPSVPRSLSGSSHGVLNSAGQRLAASDVGEFPSSLLPENNGKRATNCVGPDRTSHPDISRDSIHIQQLAEIIGRFSTKVLGQDDLMPNSTTDNETKPVPDESETIFDVPEEVAPLSLDSVCGQCGSCGARLVEPMLEPVAGEQYLELNDLSCWHVDNIGCLGLPNGVSDEQSLLLEPKVEQQESSGGVCNGTASATAAASGAGRGSDVV*
DgNAC076	DG5G02285.1	CDS	ATGGAGCAGGACGCCGGCTCCTCCGGTGCTAGCGAGACGATCCCCGACGGCGGCTCGACCATGACGGCGCTGCCGGAGGCGAAGACGATCCAGAGCTACACGAAGCAGCTAGCTCCGCAGCTGAGGTTCCCTCCGGGATACCACTTCCTTCCGACCGAGCTGGAGCTCGTCGACGTCTACCTCCGCCGAAAGATCGAAGGGCGGAAGCTGCCGCTCGACGTCTTCATGGATGTCAACCTCCTCGAGCGGGAGCCCGCAGAGCTTATAGCGGAGCGCGAGGCCTTCGGCAAGGACATGTACTTCTTCTTCACGGTGAGAGAGGAGTGTCCATCGAACAAGGATGGCCAGCCACGCCGGAAGGTGCGGGCGCATCCAGGCAGGGCGGCGGCGAACTGGAAG…
		Protein	MEQDAGSSGASETIPDGGSTMTALPEAKTIQSYTKQLAPQLRFPPGYHFLPTELELVDVYLRRKIEGRKLPLDVFMDVNLLEREPAELIAEREAFGKDMYFFFTVREECPSNKDGQPRRKVRAHPGRAAANWKATGPVREIRRPETGEVVGKRRMLTYCSGRPSEDKYSMREYVLEGSKMNQWVLCMIKEKERWNANQNRDKNASSGKDKNDSGDKDKKRKRGTDTCVEPKTTKRKKKTATSQPQETQEQQQQEITSDISSGPPPLLGHEQDDHHQALQDEGLMAFGETSSAIQATDPHEYLFGGDQLYYHGASTQQETMTWDGPGEPPLMTDHQEQVYQSSEQFHTLGEQTMLEPQFAAMAQVYQQRLTFHSQGQQQPHNTHELLPYGYGSMLSQLLQ…
DgNAC077	DG5G02357.1	CDS	ATGGCGCCGCCGTACCTGCCACCGGGGTACCACTTTACGCCGACCGCGGAGGAGCTCGTCCATGGCTACCTGGACCCCTGGATCGCAGGGCAGCCTCTGGGCGAGCTCGCCTCCGTCGTCTGCGTCGCCGACGTGTACGGTTGCGACCCGGCGACGCTGACGGAGAGGTTTAAGGAGTTCGGCCATGACGGGCAGCACTGGTACTTCCTGTCCGTCACCAGGTGGAAGACGAGAGGCCCAGCTGCCCAGAGTTGCCGGCTGGCGTCGGTCATGATGAACCGGGCCGTGGAAGGCGGTGGCTGCTGGAAGAGCTCGCATGGTGTGGCCGCCGGTCAGCACACCTTCCAGTACAGGGACGCGGACGGCAGGAACACGGGGTGGCTCATGGTGGAGTACTAC…
		Protein	MAPPYLPPGYHFTPTAEELVHGYLDPWIAGQPLGELASVVCVADVYGCDPATLTERFKEFGHDGQHWYFLSVTRWKTRGPAAQSCRLASVMMNRAVEGGGCWKSSHGVAAGQHTFQYRDADGRNTGWLMVEYYSGLEGAVNGEGVKVICKVYLKRSAMAAKEEHQHVGTKRPAMAAEELRNDRVVEDVGNLATPLPDVVDGAAGTFQETAWLQPHYGGAFIKMEEPRPLVMVRPNGEVLRFSQPAATVDTMIDSQPN*
DgNAC078	DG5G02594.1	CDS	ATGGCAATCAAGAAAGCAAGAACGTCCAAGAAACCAACCTACGCCGCCGCCAGCGCCAGCGGCGGCGGCGGCAGCTCTGTGGCCATGGTGGAGATGCCTCCCCACGGACCTGGCGGCGCCAACCACATCCAGCCTCCGCCGCCGCTCCCTCCCGGCGTCTACTTCAGCCCGACGCGGGAGGAGTGCCTGGGATTCCTCAACCGGCACATCGCCGACGACAACGAGCTGGCCGACGCGCGGGGCTACATCTTCCCCGCCAACGTGTACGGCGAGAGCCCCGACGCGCTGCGCCGGCGGCACCCGCCGGCGAGCATCCGCGGCCGGGGCGAGCACGTGTGGTGGTTCCTAAGCGAGACGCGGTTTCAGAGCCAGATTGTGGGCGGGGGTGCCAACAAGCGC…
		Protein	MAIKKARTSKKPTYAAASASGGGGSSVAMVEMPPHGPGGANHIQPPPPLPPGVYFSPTREECLGFLNRHIADDNELADARGYIFPANVYGESPDALRRRHPPASIRGRGEHVWWFLSETRFQSQIVGGGANKRADRRVETGGYWRLEQSKEKVEQSKKRKKEQSNEDIEEQQEEEANGAKNSFGFYVGPERRHKTPWLMQEFTSAKDDGAEKHGMPALYKVYVTPRATGEQLEDLFGEHDVKKGDDGKKLPARAMVPEEYFDAIAERLPEGSVRGVVQEHVQALPLPPVLSEGPIDYYGQQGQYLGQYEQQQGQYLDGQYEQQQGQYLGGQYEQQQGPASPSFRGELTAEELSDNLSMSMADFMRMINEQPVEMVNEQPGGDTFVIRIAATPTSFCCCS…
DgNAC079	DG5G04006.1	CDS	ATGGAGGAGGGGCTTCCCCCGGGGTTCCGGTTCCACCCGACGGACGAGGAGCTCATCACATACTATCTCACCCGCAAGGTCTCCGACTTCGCCTTCGCCACGCGCGCCATCGCCGACGTTGATCTCAACAAGTGCGAGCCATGGGACCTTCCAAGCAAAGCTAGCATGGGCGAGAAAGAGTGGTACTTCTTCAGCATGCGCGACCGGAAATACCCAACCGGCATCCGCACGAACCGCGCCACTGAATCGGGCTACTGGAAGACCACCGGCAAGGACAAGGAGATCTTTAGCGGCGGCAGGCTTGTTGGGATGAAGAAGACCCTAGTTTTCTACGGAGGTAGAGCTCCCAAGGGCGAGAAGACCAGCTGGGTCATGCACGAGTACAGGATCCAGAACAAG…
		Protein	MEEGLPPGFRFHPTDEELITYYLTRKVSDFAFATRAIADVDLNKCEPWDLPSKASMGEKEWYFFSMRDRKYPTGIRTNRATESGYWKTTGKDKEIFSGGRLVGMKKTLVFYGGRAPKGEKTSWVMHEYRIQNKFPYKPNKEEWVVCRVFKKTQIVKMRHPEDSPDMDSPCNDASLGELGELDLSSMLGSFAPASGENFGHGRVDMGAYMSWLQAAANQNAAAMLPWAPGLLGTVFAGNPTMQKALTPFAGCSQQLPRDVVGGDLALFGNAMAKVDMEGEQQPPQLEMHDSTWRTF*
DgNAC080	DG5G04195.1	CDS	ATGGTGTCCATGGTGGCAAAGGAAGAGATCGGCGCCATGGAAAGAGTGAAGAGCGGCGAGGAGGTGCTGCTTGGCGCCGCCGGAGAGGAAGAAGAAGAGGACGTGATGCTGCCGGGGTACCGGTTCCACCCGACCGACGAGGAGCTCGTGACCTTCTACCTCCGGCGGAAGGTCGCCAGGAAGTCGCTCAGAATAGAGGTCATCCGTGAGATGGACATCTACAAGCACGACCCATGGGATCTCCCAAAGGCGAGCACGGTTGGTGGAGAGAAAGAGTGGTACTTCTTCTGCCTGAGGGGGAGGAAGTACCGGAACAGCATCCGTCCCAACAGAGTCACAGGCTCCGGGTTCTGGAAGGCCACCGGCATCGACCGGCCGATCTACTCCCCCGCCGCCGGC…
		Protein	MVSMVAKEEIGAMERVKSGEEVLLGAAGEEEEEDVMLPGYRFHPTDEELVTFYLRRKVARKSLRIEVIREMDIYKHDPWDLPKASTVGGEKEWYFFCLRGRKYRNSIRPNRVTGSGFWKATGIDRPIYSPAAGSSGESIGLKKSLVYYRGSAGKGTKTDWMMHEFRLPPAAVAAANTSPSMQEAEVWTICRIFRRTITYRKQQQQPQQTWRSAPALSTAVAESSSNTGSFESSEGGDEYMNCLAPAASAAPCIPQQHVSQMGTVNNVNFFYRDAMHNQQFQGQWGTLPAVSVTEQKPLDPLSTTIAFHQNDHSLATAAANDYYKVDGYLEEIARMMEVNDPATFYDCRSYA*
DgNAC081	DG5G04618.1	CDS	ATGGCGATAAATAGCAGCGACAAAGACGACGGCGTGGCCGACCAGGCCGGCGCTTCACCACCGGCTCAGCCCATCCCGCCGGCCTCCTCGTCGTCATCACCATCGCAACAACCCACCATGTCCTCTTCCTGGCCGCCGCCGCACTATCAACCGGAGCCGCAACCACATATCAATTTCAGCACCCCCGAGCTCAACGATGGCAGCCTCTTTGACATGATCAGATACATATCTTCTCCACCGCTACAAGCCGCCCCGGCGGCACCGTTCCTACAGCCTGCGATCCCTCCGCCGCTGGTGATGCAGCCAACGATGCAACCGCAACACTGCAACCATCAACCACTGGCCATGCTGAATATGCAAGGAAGCCACTACAATGGCTATCTCGGAGACCCATGGGCG…
		Protein	MAINSSDKDDGVADQAGASPPAQPIPPASSSSSPSQQPTMSSSWPPPHYQPEPQPHINFSTPELNDGSLFDMIRYISSPPLQAAPAAPFLQPAIPPPLVMQPTMQPQHCNHQPLAMLNMQGSHYNGYLGDPWAHDAAHYALLPDAPLPPAGPAIGRRRSRPPGTTVKHKRKLAMTAAPAAEYGLMAATSGHEWPTLELPSAIGFATIARQAGEVEEHQEDAEDAVGDEAKQEVVEYADTSVPGVRFIPNDVEMIGYLRSKYLGRRMPVDFIKEFNVFKDHPSIIQEKFGDSINGAWYVFTPRNRKYKNGYRPNRSVGGVGYWKSNTKEIDIKVNTVTIGRVNSLTFHLGRQPKGTKTPWKLKEYSIEDYQLHPDPPSMLLDPWVICKLFRAGAEGHDDV…
DgNAC082	DG5G04624.1	CDS	ATGGGGATGGCCGTGCGCAGGCGCGAGAGGGACGCGGAGGCGGACCTGAACCTGCCCCCGGGGTTCCGTTTCCACCCCACCGACGACGAGCTCGTGGAGCACTACCTGTGCCGCAAGGCGGCCGGGCAGCGCCTGCCCGTGCCCATCATCGCCGAGGTCGACCTCTACCGCTTCGACCCCTGGGCGCTCCCCGACCGCGCCCTCTTCGGTACCCGCGAGTGGTACTTCTTCACCCCGCGCGACCGCAAGTACCCCAACGGATCCCGCCCCAACCGCGCTGCCGGGAACGGGTACTGGAAGGCAACCGGGGCCGACAAGCCCGTCGCGCCGCGCGGGGGCCGCACCATGGGGATCAAGAAGGCCCTGGTGTTCTACGCCGGGAAGGCGCCCAAGGGGGTG…
		Protein	MGMAVRRRERDAEADLNLPPGFRFHPTDDELVEHYLCRKAAGQRLPVPIIAEVDLYRFDPWALPDRALFGTREWYFFTPRDRKYPNGSRPNRAAGNGYWKATGADKPVAPRGGRTMGIKKALVFYAGKAPKGVKTDWIMHEYRLADAGRASASAKKGSLRLDDWVLCRLYNKKNEWEKMQQQGDQQKEPKAEETTASDMVTSQSHSHSWGEARTPESEIVDNDPALFHQAAAAGTGFQSPVAAAAHQEMMATLMVPKKEAADEGRNDLFVDLSYDDIQSMYSGLDMMPPGDDLLYSSLFASPRLRGSQPGGAGSGMPAPF*
DgNAC083	DG5G05021.1	CDS	ATGGCGCCAGCAGCTGCCCGCACCCTAGATCGGGGCTGGACGTTTTGCCCGCCGGACAGTAAGCTCACCGACGGCTACCTCCGTGACGAGCTCGCCGGCCGCAAACCCGTCCCCGGATTCTTCCACCGCGTCGACATCTACTCGGCGGATCCCGAGAACCTGGTGAAGACGCTCACGCCGGCGCCCGGTACCGGCGAGGACGGTAAGCCGCCGGTGTGGTACTTCGTCAGCCCGTTGGTCAGCGCCCCTGCCCCTGGACACAAGAGCTCTGGAACTGGAAAGAGGAAGCCACGTGCGGTGGTCGGCGGGACATGGCACGAGGAGAGCAAGAAGGCCGTCAAGGGCAGCGCCCACGGCGGGTACGTCAAGACCTTCACGTACGTGAAGAAGCCCTCGTCG…
		Protein	MAPAAARTLDRGWTFCPPDSKLTDGYLRDELAGRKPVPGFFHRVDIYSADPENLVKTLTPAPGTGEDGKPPVWYFVSPLVSAPAPGHKSSGTGKRKPRAVVGGTWHEESKKAVKGSAHGGYVKTFTYVKKPSSGTERLGWIMKEFHVPEQKGGGDRVVCKIYRTPRKKSKASSSTTTSASVSDPGDSKKRKAASNHPDAPTPGARRTYDENRSTEFLGQVFMEGSSETEHYDAKGNYYAAATQMELPPCVQDSFFLPSSEFYGTAHMEGGSLVFPPFIDDFDYLLEGSGGSDHMQGGDLEVPPVTDDFFVDLDDLLRPPPEDNV*
DgNAC084	DG5G05058.1	CDS	ATGGCGCCAGCAGCTTCCCGCACCCTAGAACTAGAACGGGGCTGGACGTTTTGCCCGCCGGACAGTGAGCTCACCGACGGCTACCTCGCCGGCCGCAAACCCGTCCCCGGATTCTTCCACCGCGTCGACATCTACTCGGCGGATCCTGAGAACCTGGTGAAGACGCTCGCGCCGGCGCCCGGTACCGGCGAGGACGATAAGCCGCCGGTGTGGTACTTCGTCAGCCCGCTGGCGAGCGCCCCTGGAGACAAGAGCGCTGGAACTGGAAGGAGGAAGCCACGTGCTGTGACCGGCGGGACGACGTGGCACGAGGAGAACAAGAAGGCCGTCAAGGGCAGCGCCCACGGCGGGTACGTCAAGACCTTCTCGTACGTGAAGAAGCCCTCGTCGGGGACAGAA…
		Protein	MAPAASRTLELERGWTFCPPDSELTDGYLAGRKPVPGFFHRVDIYSADPENLVKTLAPAPGTGEDDKPPVWYFVSPLASAPGDKSAGTGRRKPRAVTGGTTWHEENKKAVKGSAHGGYVKTFSYVKKPSSGTERLGWIMKEFHVPEQKGGGDRVVCKIYRTPRKKSKASSSTTTSASVSDPGDSKKRKAASNHPDAPTPGARRTYDENCSTEFLGQVFMEGSGETEHYDAEGNYYTAATQMELPPCVQDSFLPSSEFYGTAHMEGGSLVFPPFIDDFDYLLEGSGDSDHMQGGDLEVPPVTDDFFVDLDDLLRPPPEDNVLKWTP*
DgNAC085	DG5G05113.1	CDS	ATGACGACGTCGACGTCCTCCTCTCCCCGCGATTTGTCGCTCGAGAGAGGGTTGGTGTTCTGTCCGAAGGAGAGCGAACTCACCGATTTGTACCTCCATCGCAAGCTCACCGGCGTGGCACTTCCCGGCGACACCGGCAGCTTCATCCACTTCGCCGACATCTACTCCGCCGAACCCGAGAAGCTGGTGGAGCAGTTCGAGAAGGCGCCCGGCACCGGCGAAGGCGACGTCCACAAGCTGCCGGTGTGGTACTTCTTCTCCCCCGTGCGCTACTTCCGAGACCGTAAGACGAACGCGCGCGGTGAGCCAGGGAGGAAGTCACGCACGATCAAAGACGACGCCGGCAAGCGCTGGCACTCGGAGAAAGGGGAGATGCCGGTAAAGGGTGGAAGCGAGTAC…
		Protein	MTTSTSSSPRDLSLERGLVFCPKESELTDLYLHRKLTGVALPGDTGSFIHFADIYSAEPEKLVEQFEKAPGTGEGDVHKLPVWYFFSPVRYFRDRKTNARGEPGRKSRTIKDDAGKRWHSEKGEMPVKGGSEYGGYEQYFSYKVKNASGKDERGGWIMTEYGISREHGGGGLVLCKIHPSPRSSSTKVAVPISDHTVSSKKRKAADDEHPEDPSASSRPRRTDDHDQQLPPVESLESDLTCMNAAEQGDQFIIFDEDPMAEFKIRYPLLFDEPVAEEPEWYVAADQAAPASNFMQNMEQDFWSLYQNDVVMPEGDLAMPPCAPAAQPEDDPAAGLLQTITAEDVPIQNYNHDGQMCSSLGEEQTAPEPDKTAEMIRRCNDDLMMPWLSPSSMSRTFGLY*
DgNAC086	DG6G00246.1	CDS	ATGGCACCGGTTGGTCTCCCCCCAGGCTTTAGGTTCCATCCAACTGATGAGGAGCTTGTGAACTATTACCTCAAGAGGAAGGTCCATGGCCTCAGCATCGAGCTCGACATCATCCCAGAGGTAGACCTCTACAAGTGTGAGCCCTGGGAGCTAGCAGAGAAATCATTCCTGCCTAGTAGAGACCCTGAGTGGTACTTCTTTGGGCCAAGGGACAGGAAGTATCCAAATGGATGTCGGACAAACCGCGCAACCCGAGCAGGCTATTGGAAATCGACTGGCAAAGATCGATCCATCAACTACCAGAAGAGGGCAATCGGTATGAAGAAGACGTTGGTCTTCTACCAAGGTCGAGCTCCTCAGGGGATCAGGAGCAACTGGGTCATGCATGAGTACCGCATC…
		Protein	MAPVGLPPGFRFHPTDEELVNYYLKRKVHGLSIELDIIPEVDLYKCEPWELAEKSFLPSRDPEWYFFGPRDRKYPNGCRTNRATRAGYWKSTGKDRSINYQKRAIGMKKTLVFYQGRAPQGIRSNWVMHEYRIEESECNNTMGVQDSYALCRVFKKNVPIGEFEKQGECSSSQAKGNQEQVTDFEDAGESSGANENDKDNSWMQFIVEDLWCSNKTK*
DgNAC087	DG6G00248.1	CDS	ATGGCTCCGGTGGGTCTTCCGCCGGGTTTCCGGTTCCACCCGACGGACGAGGAGCTGGTGAACTACTACCTGAAGCGCAAGATCCACGGCCTCCACATCGAGCTCGACATCATCCCGGAGGTCGACCTCTACAAGTGCGAGCCATGGGACCTCGCAGAGAAGTCGTTCTTGCCGAGCCGTGACCCGGAGTGGTACTTCTTCGGCCCGAGGGACAGGAAGTACCCCAACGGCTTCCGGACCAACCGCGCGACGCGAGCAGGGTACTGGAAGTCCACCGGCAAGGACCGCCGCGTCATGATGCATCACGGCGGCACACCGCCGAGGGCCATCGGGATGAAGAAGACGCTGGTGTACTACCGGGGGAGGGCGCCGCAGGGGGTGCGTACCGACTGGGTCATG…
		Protein	MAPVGLPPGFRFHPTDEELVNYYLKRKIHGLHIELDIIPEVDLYKCEPWDLAEKSFLPSRDPEWYFFGPRDRKYPNGFRTNRATRAGYWKSTGKDRRVMMHHGGTPPRAIGMKKTLVYYRGRAPQGVRTDWVMHEYRLDDKADSDDTTAIQDTYALCRVFKKNAICAEVEELQEGQCSMALLEGACQQLLAGSRNSGQEYYQTPSPDVPVGSASGTADADDEADKDDSWMQFISDDAWCSSSAAEDSTSCVALAG*
DgNAC088	DG6G00763.1	CDS	ATGACCCACCCCTCGCCGTCCTCCTCCTCGGCGCCGGCGGCCGCGCCGGACGACCCGACCTCCCTCGCCCCGGGCTTCCGCTTCCACCCCACCGATGAGGAGCTCGTCTCCTACTACCTCAAGCGCAAGGTGCTGGGCCGCCCGCTCAAGGTCGACGCCATCGCCGAGGTCGACCTCTACAAGCTCGAGCCATGGGACCTCCCCGCCCGCTCCCGCCTCCGCAGCCGCGACTCGCAGTGGTACTTCTTCAGCCGCCTCGACCGCAAGCACGCCAACCGCGCCCGCACCAACCGCGCCACCTCGGGCGGCTACTGGAAGACCACGGGCAAGGACAGGGAGGTGCGCCACGGCGCCAGGATCGTCGGGATGAAGAAGACGCTCGTCTTCCACGCCGGCCGC…
		Protein	MTHPSPSSSSAPAAAPDDPTSLAPGFRFHPTDEELVSYYLKRKVLGRPLKVDAIAEVDLYKLEPWDLPARSRLRSRDSQWYFFSRLDRKHANRARTNRATSGGYWKTTGKDREVRHGARIVGMKKTLVFHAGRAPKGERTNWVMHEYRLEGDGAAGIPLDSFVVCRIFQKAGPGPQNGAQYGAPFVEEEWEADEDDDVGLLPVERDAVVEHVPAPGAMEKGYLQMNDLVQDLTGHNENGSVALPVSDTSNNSSHSEDVEGNSGDILNDPNIGSSFLQYVNPGEQSSLMVNENMFSNANGGDFVNSSSPSDEFLELKDLVYPLGNDSTIWPSDAWAWKTPYSSQAANGANNEVLPIMDDQPFQQDELAQLLQTLQDDSSPLGSTITDLPNPSVTNSYKQD…
DgNAC089	DG6G01086.1	CDS	ATGGAGTGCGGAAATGATGTCAACATGGAGAAATCAGATGAGATCCTCCTTCCCGGGTTCCGATTCCATCCAACCGATGAAGAGCTGGTTAGTTTCTACCTCAAGAAGAAGATCCAGCAAAAGCCTATCTCCATTGAGCTCATCAGGCAATTGGACATCTACAAGTTTGATCCGTGGGATCTGCCAAAACTTGCAAGCACCGGTGAGACTGAGTGGTACTTCTACTGCCCAAGGGACCGCAAATATCGCAACAGCGCGAGGCCAAACCGAGTTACAGCAGCTGGGTTCTGGAAGGCCACAGGAACAGATAGGCCAATTTACTCCACCGAGGGCACCAGGTGCATAGGCCTGAAGAAGTCCCTTGTCTTCTACAAAGGCAGAGCGGCAAGAGGGATGAAA…
		Protein	MECGNDVNMEKSDEILLPGFRFHPTDEELVSFYLKKKIQQKPISIELIRQLDIYKFDPWDLPKLASTGETEWYFYCPRDRKYRNSARPNRVTAAGFWKATGTDRPIYSTEGTRCIGLKKSLVFYKGRAARGMKTDWMMHEFRLPSLADPSLPKRPIDKNIPLNDSWTICRIFKKTSSMAQRALSHAWGPPLAGATEQDLFSGMQSVQASHFASERSSGSLQAAAAPASQFITSKYGFQGQQQQQQFQKPSNTQDGSSCKVISFNRSPAQDQEVQKGPIILPFQIQQSQKPAHPTPQLFDAQFGEPEQIAGFVIDSSSDVNFGMSCRNQESSTVKPGSTFSTSNEWEAPGRLNFPFDLGVDSPDDWKCSIPWESFLSPTVPAEMTQY*
DgNAC090	DG6G01627.1	CDS	ATGAGCTCTATCGGCATGATGGAGGCGAGGATGCCGCCGGGGTTCCGGTTCCACCCGAGGGACGAGGAGCTGGTCCTCGACTACCTCCTCCACAAGCTCACCGGCCGGCGCGCTTACGGCGGCGTCGACATCGTGGACGTCGACCTCAACAAGTGCGAGCCATGGGATCTTCCAGAGGCGGCGTGCGTGGGCGGGAAGGAGTGGTACTTCTTCAGCTTGCGCGATCGCAAGTACGCCACCGGCCAGCGCACCAACCGCGCCACCCGCTCCGGCTACTGGAAGGCCACCGGCAAGGACCGCCCCATCACCGGCGCCGGCGAGGCAGTGGTGGGGATGCGCAAGACGCTCGTCTTCTACCAGGGTAGGGCCCCCAAGGGGACGAGGACGGAGTGGGTCATG…
		Protein	MSSIGMMEARMPPGFRFHPRDEELVLDYLLHKLTGRRAYGGVDIVDVDLNKCEPWDLPEAACVGGKEWYFFSLRDRKYATGQRTNRATRSGYWKATGKDRPITGAGEAVVGMRKTLVFYQGRAPKGTRTEWVMHEFRLEEQDHHQQQQGRAAAAMARCQLKEDWVLCRVFYKSRTTTPRAPSDEACTFPSEMDLLAAPPSLAPLIDAYIAFDSATAVEQVSCFSGLPALPLKGSVSFGDLLGWDNPEKKAIRTALSNMSSNSNSRLELPTNWSQENGLSQMWTL*
DgNAC091	DG6G01897.1	CDS	ATGACTGTGATGGAGCTCAAGGCGCTGCCGCTCGGGTTCCGGTTCCACCCCACCGACGAGGAGCTCGTCAGGCACTACCTCAAGGGGAAGATCACGGGGCAGATCAAGGCCGAGGTCGAGGTCATCCCGGAGATCGACGTCTGCAAGTGCGAGCCGTGGGACCTCCCAGATAAAGCATTGATCCGCTCTGAGGATCCCGAGTGGTTCTTCTTTGCACCCAAGGACCGCAAGTACCCCAATGGAAGCAGGTCGAACAGGGCGACTGAGGCTGGCTACTGGAAGGCAACTGGGAAGGACAGGGTCATCAAGTCCAAGGGCGAGAAGAAGAAGCAGCAGATGATTGGCATGAAGAAGACCCTTGTGTTCCACCGGGGGCGTGCCCCGAAAGGTGAGCGCACT…
		Protein	MTVMELKALPLGFRFHPTDEELVRHYLKGKITGQIKAEVEVIPEIDVCKCEPWDLPDKALIRSEDPEWFFFAPKDRKYPNGSRSNRATEAGYWKATGKDRVIKSKGEKKKQQMIGMKKTLVFHRGRAPKGERTGWIMHEYRTTEPEFESGEQGGYVLYRLFQKQVEKTERSTPEEMDRSGYSPTPSRSTPEHMEANEEAITPLNKDSPESGMYGSSVDLPGTVETPAAPITRWLADKNDNLARNKANVSRVPFHGHVDERPKAGPSVVSLTQLTNSQKTDVGSDEFATLAAPMLVHDEDALLNNFILQGPSGDFCGDMKPRDPVEEFLNETIADPDEHSSTTSKVQYDSDTGVMPTEFDNWVVQGDMLDDPNWFENLNFVPDDTNPQLSGLYENAALLP…
DgNAC092	DG6G01932.1	CDS	ATGAGCATCTCGGTGAACGGGCAGTCGTGCGTCCCGCCGGGGTTTCGTTTCCACCCCACCGAGGAGGAGCTCCTCAACTACTACCTCCGCAAGAAGGTCGCCTCCGAACAGATCGACCTCGACGTCATCCGCGACGTCGATCTCAACAAGCTCGAGCCATGGGACATCCAAGAGAAATGCAAGATCGGCTCGGGTCCTCAGAACGACTGGTACTTCTTCAGCCACAAGGACAAGAAGTACCCGACGGGGACGCGGACGAACCGGGCGACGGCGGCGGGGTTCTGGAAGGCCACCGGCCGCGACAAGGCCATCTACAACGCCGTCAGACGCATCGGCATGCGCAAGACGCTCGTCTTCTACAAGGGCCGCGCTCCCCATGGCCAGAAGTCCGACTGGATC…
		Protein	MSISVNGQSCVPPGFRFHPTEEELLNYYLRKKVASEQIDLDVIRDVDLNKLEPWDIQEKCKIGSGPQNDWYFFSHKDKKYPTGTRTNRATAAGFWKATGRDKAIYNAVRRIGMRKTLVFYKGRAPHGQKSDWIMHEYRLEDPSSATAADGATATAMVRRLRSSIVA*
DgNAC093	DG6G01954.1	CDS	ATGACTCGATCAAGGCCAACGACCACCATGGGAGGATCTGTGCCAGACCACCAGCAGCAGCACGACGGCGGTGGGGAAGTCGACGGCGTGCAGCTGCAGCAGCACGGCGGCGAGCACGTGGAGACGGTGATGCCCGGCTTCCGGTTCCACCCGACGGAGGAGGAGCTGATCGAGTTCTACCTCCGTCGCAAGGTGGACGGCAAGCGCTTCAACATCGACCTCATCGCTTCCGTCGACCTCTACCGCTACGACCCATGGGATCTCCCCGCTCTAGCTTCGATCGGGGACAAGGAGTGGTTCTTCTACGTGCCTCGGGACCGCAAGTACCGGAACGGCGACCGGCCGAACCGGGTAACGCCGTCGGGGTACTGGAAGGCGACGGGGGCGGACCGGATGGTG…
		Protein	MTRSRPTTTMGGSVPDHQQQHDGGGEVDGVQLQQHGGEHVETVMPGFRFHPTEEELIEFYLRRKVDGKRFNIDLIASVDLYRYDPWDLPALASIGDKEWFFYVPRDRKYRNGDRPNRVTPSGYWKATGADRMVRVVEGNRSIGLKKTLVFYVGKAPKGLRSSWIMNEYRLPHGETERYQKEISLCRVYKRPGIDDNFHLTGTTTRSSSSKAAATKHATAAHHRASAAAAHRHQPPMFVDGGSHHSPSALKYNTHATRGTNVSLAVGATPPPVMFRSTASSLSSTTSTEEDGASLYHHLKGPNNPAAMQLPSSTHAALLNTSSSAMAAIPIDELSRAIGSYTHAANPNQPTAPFQGPLLNFPNLEKIWDWNPLLESPKVCTSFK*
DgNAC094	DG6G02029.1	CDS	ATGCTTCCACAGCAGCTGCCGGCGGCCATGTTGGCTACCAGCGGCGAGCTGCAGGATCCTGGAGATGATCTGAACCAGCTGGTCAGCCTTCTCCGGCAAAGGGTCTACACCGGAAAGCCATTCGCGGCCGACAGCTTCATCCTGGAAGCGGACGTCTACTCGGCTGCCCCCGCGGACCTCGTCCGCGACCATGCCATAGGCACGGACCTCGGCGACGGGAAAGGAATGGCGTGGTACTTCTGCTGCCCCGCCAATTACCACCGGACCCGTGGTGCGCGGAGGAGGCGGATGCGCAAGGTCGGCGGCGGCGGGACGCGCTGGCACGTGGAGAAGGTGGTGTCCATTCTGGGCCCAGATGATAAGCCAGTTGGGGCTTACAAGCGCAAGCTCTCCTACGTG…
		Protein	MLPQQLPAAMLATSGELQDPGDDLNQLVSLLRQRVYTGKPFAADSFILEADVYSAAPADLVRDHAIGTDLGDGKGMAWYFCCPANYHRTRGARRRRMRKVGGGGTRWHVEKVVSILGPDDKPVGAYKRKLSYVEKIKNPPGTAQKTSGNKSLGWIMAEIELEQQEGPDQQLVLCKVYRSPRTDAAEATVPCTPAPTPAASKSSSSSCDKHKPECEATVHDSLLSPAGLAKKPALSSRNRKPGTQCRPPIAMGGKITSGVAIVKKGSVTAGVTVVMKFGGSSMKSADHMKEMAKLVFSFPASEGNPVVVLSAVGSTTTNLFVAAGKALSCGTKEASKIHELAITKDMHFRYVVFNSICLFLFWSSLGELERVFMGIAKIKELTSKTRDYLVSFGENMSTT…
DgNAC095	DG6G02193.1	CDS	ATGGAAGCCTTCCGATTTGGCTTCGCCCCGGACATGGCGCCGGCGTTCAAGTTCGACCCGACCGACGACGACCTCGTCGCCCACTACCTCCTCCCGCGCGCCCTCGGCGTCCCCAACCCGCCCTTCGCCCATGCCATCATCGACGCCGACCCGGCCAGCCTCCCGCCACCGGACCTCCTCGCGCTGCACGGCCACGCCGCCAGCCACCAAGCCTTCTTCCTCGAGGTCACCACCAAGAACGTCCGGGAGCGCGTCGTCAAGGGCGGCGCCGGCGGGCTGTGGCGCGGCCAGCAGGGCCACTTCCATACCCTCACCCTGCTGCGCCCCGGCGGCGGCGAGCTCGACATCAAGTATAAGCGCTACGACCTCACCTACAAGACCTTCGACGAGGAGGAGGCC…
		Protein	MEAFRFGFAPDMAPAFKFDPTDDDLVAHYLLPRALGVPNPPFAHAIIDADPASLPPPDLLALHGHAASHQAFFLEVTTKNVRERVVKGGAGGLWRGQQGHFHTLTLLRPGGGELDIKYKRYDLTYKTFDEEEAEEKETSSKKRKRTQGGAPSGWVMHEYTIVEPPLQNTVLSHIHLTKGKIKENQKQAAGDAEGQQPAAELFDQEQQLAPPAEFFYQYDFPHQEQPGPSHYQGFRYQDQAGPSHHQEPIYYHHPPLHMPDTGFSDGSQAGEEVPYQELPGQSYNYVPMPDQPGPSYQHHPADTMCDGGERFSDGNQAHGAPCCGDNGGGMGGGFLDLLNAAESFASDFDDGFYFTSGGDIEFSHGGATQDDTHPPNNDQR*
DgNAC096	DG6G02812.1	CDS	ATGGACGATGGTGCAGCAGCAGGAGGAACCAGTAGCTGCGGCGGCGCCGGCGGCAGCCACCACCTCATCGGCTCTAGGATCGAGCAGCACCGCAAGTACATGTCGGAGTCGAGCTGCTGCCCCAGGTGCGGCCACAAGATCGACCGAGAACTGGATTGGGTGGGGTTGCCGGCCGGGGTGAAGTTCGACCCAACGGATCAGGAGCTGATCGAGCACCTGGAGGCGAAAGTCCGGTCCGGCGGCACGACGGCGGCGGAAACTCCGTCTCACCCTCTGATCGACGAGTTCATACCTACCATCGAGGGGGAGGATGGCATCTGTTACACCCACCCAGAGAAACTGCCAGGTGTGTCCAAGGACGGCCTGAGCAGGCACTTCTTCCACCGGCCGTCCAAGGCC…
		Protein	MDDGAAAGGTSSCGGAGGSHHLIGSRIEQHRKYMSESSCCPRCGHKIDRELDWVGLPAGVKFDPTDQELIEHLEAKVRSGGTTAAETPSHPLIDEFIPTIEGEDGICYTHPEKLPGVSKDGLSRHFFHRPSKAYTTGTRKRRKIQPPATVDASAVSSAGGSAAAGAAQQQQQQQRSETRWHKTGKTRPVAVGGRQRGCKKILVLYTNFGKHRKPEKTNWVMHQYHLGEFEEEREGELVVSKIFYQTQPRQCGVGDGGASASASAASTSVSAVERRRRLDRAGATPVVPRMTSSDVISAVLGGAPAGIEDFSFTQFRNSFEEVGMGGSDHQVVQARVHQQHLVNEHDHRRRHLHYAGLQQEQQHAAAAVFHVSMPPDPMTTLMPVPRAHQGSVVLTAPVG…
DgNAC097	DG6G02915.1	CDS	ATGCATCCGAGCGGCGGCGCGCTGTCGGTGCCACCGGGCTTCCGTTTCCATCCTACCGACGAGGAGCTCCTCTACTACTACCTGAGGAAGAAGGTTGCTTATGAGGCCATAGATCTTGATGTCATCAGGGAGATCGATCTCAACAAGCTTGAGCCATGGGACCTCAAAGATAGGTGCAGGATAGGGACGGGGCCTCAGAACGAGTGGTACTTCTTCAGCCACAAGGACAAGAAGTACCCTACCGGGACGAGGACGAACCGGGCCACCACGGCGGGGTTCTGGAAGGCGACGGGCCGGGACAAGGCCATCTTCCTCGGCAGCGGCGCCAGGAGGATCGGCATGAGGAAGACGCTCGTGTTCTACGTTGGCAGGGCTCCCCATGGAAAGAAGACTGACTGG…
		Protein	MHPSGGALSVPPGFRFHPTDEELLYYYLRKKVAYEAIDLDVIREIDLNKLEPWDLKDRCRIGTGPQNEWYFFSHKDKKYPTGTRTNRATTAGFWKATGRDKAIFLGSGARRIGMRKTLVFYVGRAPHGKKTDWIMHEYRLDEDNVEIQEDGWVVCRVFTKKSYTRGMNPAEMAAFEDDELLHPFPVSDSVGGAMQTSMDQKHIMHNSQLMQQQSQQQSHYDFPSFDASMQLPQLTSAEHEQPPLPSYIPAVAMSSLEVECSQNLMKLTSGGGNGMLQHQHGGGGSGDPRFAASTDWSILDKLLASHQNLDHLFQGKITSAAAASMAPYQQQQLMEQLGLGGSSTSSMERIPLQYLGCQATDLLRFSK*
DgNAC098	DG6G03080.1	CDS	ATGGAGCGGTACGGCTCGCTGGGCATGCTGCTGGACGGCGGCGGCGGCGCCAGCGGAGGAGGAGGGGGAGCCGGCGAGCTGCCGCCGGGGTTCCGGTTCCACCCGACGGACGAGGAGCTGATCAGCTACTACCTCCTCCGCAAGGTGCTGGACCACGGCTTCTCCGGCGCGCGCGCCATCGCGGAGATCGACCTGAACAAGTGCGAGCCGTGGGAGCTGCAGGACAGGACGTGCATCGGCGGCGGCAGGGCGACGCCGGACAAGGAGTGGTACTTCTACAGCCTCCGCGACCGCAAGTACCCGACGGGGCTGCGCACCAACCGGGCCACGGGGGCCGGGTACTGGAAGGCCACCGGCAAGGACCGGGAGATCCGGAGCGCCCGCAGCGGCGCCCTCGTC…
		Protein	MERYGSLGMLLDGGGGASGGGGGAGELPPGFRFHPTDEELISYYLLRKVLDHGFSGARAIAEIDLNKCEPWELQDRTCIGGGRATPDKEWYFYSLRDRKYPTGLRTNRATGAGYWKATGKDREIRSARSGALVGMKKTLVFYTGRAPKGQKTQWVMHEFRLEGTFAYQFFSNNTTRDEWVIAKIFVKPGTAPPARKSIVRYGLSSGAGDTSCFSDSTSVSMGGTSASSAPRQQLPDTSSLFAVAHAAADGESSSYGAAANSNNNAPANCRELVPCFSNTAQTDATLLGIGQYDPTPLAFEPPLSFFQSSRTVQADSNFQLPTFFSGVSPLSMGGGAFQYWPSSGYEMKLEGAVGRAPAQMAVGPGLLDGSGWNF*
DgNAC099	DG6G03209.1	CDS	ATGGAGGAGTCTTCCTGCAACACGGTGCCCCCAGGGTTCAGGTTCCACCCCACGGAAGAGGAGCTTGTCGGCTACTACCTCGCCAGGAAGGTATCCTCCCACAAGATCGACCTGGACATCATCCAGGAGGTCGACCTCTACCGGATAGAGCCATGGGATCTCCAAGAGAAGTGCGGCAAGTATGGCGTAGGCGGAGGCGGCGGCGGAGGAGGACAGGAGGATCCGACGACAGAGTACTACTTCTTCAGCTACAAGGACCGCAAGTACCCCAGCGGCACGCGCACGAACCGCGCCACCGCCGCCGGCTTCTGGAAGGCCACCGGGAGGGACAAGCCGGTGCTGTCGTCATCTTCGTCGTCGTCGCCGGCGGCCGTGATCGGGATGAGGAAGACGCTCGTC…
		Protein	MEESSCNTVPPGFRFHPTEEELVGYYLARKVSSHKIDLDIIQEVDLYRIEPWDLQEKCGKYGVGGGGGGGGQEDPTTEYYFFSYKDRKYPSGTRTNRATAAGFWKATGRDKPVLSSSSSSSPAAVIGMRKTLVFYRGRAPNGRKTDWIIHEYRLQSNEHAPTQEEGWVVCRAFVKPVPNQQHRLSYGGGGGGGYPMMNGSYSSASSYYYYDNPNARLMVAGGAPAHDHHSLAPESKQQVQLFSSDMPPLQSPTTLDADGDITQTNGGPCTVDQQLAAAAGTIDWNLWSSLLPSTAPQLFHEQTMTPQAANSSSSKTNDI*
DgNAC100	DG6G03395.1	CDS	ATGAATTCACTGAGTATGGTGGAGGCGAGGCTGCCGCCGGGGTTCAGGTTCCACCCGCGGGACGACGAGCTCGTGCTCGACTACCTGTCAAGGAAGCTCGTCGGTGGCGGCGGAGGGGCGGCGGTGGTGGCGACCATCTACGGCTGCCCCACCATGGTCGACGTCGATCTCAACAAGATCGAGCCCTGGGACCTTCCTGAAATTGCATGCATTGGTGGAAAAGAGTGGTACTTCTACAGCCTAAGGGATAGGAAATACGCCACCGGTCAGAGAACAAATAGAGCTACTGAATCAGGCTACTGGAAGGCCACCGGGAAAGACCGACCAATAACCCGGAAAGGTTTACTAGTGGGCATGAGAAAAACCCTCGTGTTCTATCAAGGAAGAGCACCTAAGGGG…
		Protein	MNSLSMVEARLPPGFRFHPRDDELVLDYLSRKLVGGGGGAAVVATIYGCPTMVDVDLNKIEPWDLPEIACIGGKEWYFYSLRDRKYATGQRTNRATESGYWKATGKDRPITRKGLLVGMRKTLVFYQGRAPKGKKTEWVMHEFRKEGQGDPMKLPFKEDWVLCRVFYKTRATIAKPPTGSSYNMESAAASSLPPLIDNNYIAFDHQAGMQNLEGYEQVPCFSNNPSSHPQSSASMDIQVTAPMADQEHQHMGKAIKDALSQLTRFEQGNVKREVPAQGGVFAQDGFEYLAESGFSQMWNSLN*
DgNAC101	DG6G03543.1	CDS	ATGGAGCGGCGAGGAGCAGTGTCGCTGGAGCTGCCGGGCTTCCGGTTCCACCCCACGGAGGAGGAGCTGCTGGAGTTCTACCTCAAGCAGCAGGTCACGGCCATGGCCGCCGCCGGCCGTGGCGCCGACAGCAGCAAGAAGCACCAGCTCAGCTTCGACATCATCCCCACCGTGCACCTGTACCGCCACGACCCCTGGGACCTCCCGGCGCTCGCCGCCATCGCCAGCGAGCGCGAGTGGTACTTCTTCGTGCCCCGCGACGGCGCCCGAGGCAAGCTCCAGGGCGGCGGGCGGCCCAGCCGGACCACGGAGCGCGGGTTCTGGAAGGCCACCGGGTCCGACCGCGCCGTGCGCTGCGCCGCCGACCCCAAGCGCCTCGTCGGGCTCAAGAAGACGCTC…
		Protein	MERRGAVSLELPGFRFHPTEEELLEFYLKQQVTAMAAAGRGADSSKKHQLSFDIIPTVHLYRHDPWDLPALAAIASEREWYFFVPRDGARGKLQGGGRPSRTTERGFWKATGSDRAVRCAADPKRLVGLKKTLVYYQGRAPRGAKTDWVMNEYRLPDGGATEQLQQEVVLCKVYRKAVSLKELEQRVAMEELARARSSVSPPTASQSHSHCSAGSPDVSSSSASEVVHEAAAATMHQQQAVKKEEITTVSVARPAAMRLPQLETARGNAQVGLGLGSGLEWMQDPFLTQLRSPWTESLCLSPYYASVLNF*
DgNAC102	DG7G01101.1	CDS	ATGACAACTCTACGCCTCGACGGCGTCCTCCTATATAACCGCTCGCACCGCAGACATACACCATACTTGCGTTCTCACTCCATTCGAGCTCGGCGACCGAGATCAGCTTGGAGACGGCGACGTACGGGTGACTTGGTTTCCAAGTCCGCCATGGCCGAGCTGCCTCCGGGGTACCGCTTCTACCCTACGGAGGAGGAGCTGGTAAGCTTCTACCTCCGGCACATGCTCGACGGCAGCCGCCGCGCCGACATCGAGCGCGTCATCCCCGTCGCCGACGTCTGCTCCCTCGACCCGTGGCAGCTCCCAGGCACGTACATGTTAGCCAAGGTGCACCCGGGCGTGTGCGCCGGGGACGGGGAGCCGTGGTTCTACTTCTGCGCGCGGCAGGACCGGGAGGCG…
		Protein	MTTLRLDGVLLYNRSHRRHTPYLRSHSIRARRPRSAWRRRRTGDLVSKSAMAELPPGYRFYPTEEELVSFYLRHMLDGSRRADIERVIPVADVCSLDPWQLPGTYMLAKVHPGVCAGDGEPWFYFCARQDREARGGRPSRTTPSGYWKAAGTPGLVYSADGRPVGTKKTMVFYGGRAPAGAKTNWKMNEYRAFDDDDSDAAAPNPFLQARSEFSLCRLYTRSDSMRQFDRRPCTAASVGGSEYLASSSAAAALANEEDEAGRGQKRKRHAATDGTSSSDADRPMQQQHQVQGGADEELVDDMTDWAEFLDWI*
DgNAC103	DG7G01897.1	CDS	ATGACCAACAAGTTTGTCGAGCTAGCTAAAGCAACAAATGCGTATATCACATCGGCACGCTATGCAGGCAATTGGCACGGCGAGGGAGAGCCGGCAGCCATGAGCAGAGACATCGACGAAGGAAGCGTTTCGGCAGCGGCTGTTGGAGAAGGAGTAGGGGGAGTGCGCGACGAGGCAGCCGTCGACTCCCACGAGAACGACCTGGTGATGCCAGGGTTCCGGTTCCACCCGACGGAGGAGGAGCTGATCGAGTTCTACCTCCGGCGCAAGGTGGAGGGCCGGCGCTTCAACGTCGAGCTCATCACCTTCCTCGACCTCTACCGCTTCGACCCGTGGGAGCTCCCTGCAATGGCGGTCATTGGAGAGAAGGAGTGGTTCTTCTACGTGCCTCGGGACCGC…
		Protein	MTNKFVELAKATNAYITSARYAGNWHGEGEPAAMSRDIDEGSVSAAAVGEGVGGVRDEAAVDSHENDLVMPGFRFHPTEEELIEFYLRRKVEGRRFNVELITFLDLYRFDPWELPAMAVIGEKEWFFYVPRDRKYRNGDRPNRVTASGYWKATGADRMIRGENSRPIGLKKTLVFYSGKAPKGVRSSWIMNEYRLPPPTTDVDLFYKSEISLCRVYKRSGIDDGHGRPSSSNAQAASARPGTSRAIMEPAGRLVSSPSSTPLSPTQQSGFHGLLGQGDCSSTPLPPIMDQAAGRNAHQLHPPPLPPPPPPRPCGYATATSSTAVVTPAQNACTYSLISMADATMMGSSSTPGDELSRLVGHSQAYANHPDPGGHFLPTPPQPQPQMATLGELPLSPATV…
DgNAC104	DG7G01925.1	CDS	ATGAGCGTCGGAGGAGGAGGAGGATCGGCAGCGGCGTCGCAGGATCAGCTGCAGCTGCCGCCGGGGTTCCGGTTCCACCCGACGGACGAGGAGCTGGTAACGCACTACCTCTGCCGGCGCTGCGCAGGCCTGCCCATCTCCGTGCCCATCATCGCCGAGGTCGACCTCTACAAGTTCGACCCATGGCAGCTCCCCAGAATGGCGCTGTACGGCGAGAAGGAGTGGTACTTCTTCTCCCCGCGCGACCGCAAGTACCCCAACGGCTCCCGCCCCAACCGGTCGGCCGGCGCCGGCTACTGGAAGGCCACCGGCGCCGACAAGCCCGTCGGCACGCCCAAGCCGCTGGCCATCAAGAAGGCGCTCGTCTTCTACGCCGGCAAGGCGCCCAAGGGCGACAAG…
		Protein	MSVGGGGGSAAASQDQLQLPPGFRFHPTDEELVTHYLCRRCAGLPISVPIIAEVDLYKFDPWQLPRMALYGEKEWYFFSPRDRKYPNGSRPNRSAGAGYWKATGADKPVGTPKPLAIKKALVFYAGKAPKGDKTNWIMHEYRLADVDRSARKKNSLRLDDWVLCRIYNKKGAPERPSAAKASPAHAAVGSPPEQKPALLPPYAPPPFSDLAAYYEVRPSDSMPRAHADSSCSEHVLTASCGSDRPEVQSQPKISEWERTFATAGTGVNPAGSMLAGQMDPAAGLPAGDPLLQDILMYWGKPF*
DgNAC105	DG7G01957.1	CDS	ATGGCGCAAACTTGCCTGCCACCTGGCTTTCGTTTCCATCCAACTGATGTTGAGCTTGTTTCCTACTACTTAAAAAGGAAGATTATGGGGAAGACACTTTTTGTTGAAGCTATATCAGAGGTTGAGCTTTACAAGTTTGCTCCTTGGGACCTTCCTGATAAATCCTGTCTTCAGAGCAAAGATCTTGAGTGGTTCTTCTTTTGCCCTCGTGACAAGAAATATCCCAAGGGGTCTAGGACAAACCGTGCCACACCGAATGGTTACTGGAAAACTAGTGGAAAAGATAGAGAAATTGTGCTGAACTCTCGCATTGTTGGTTTGAAGAAAACCTTGATTTTTCATGAAGGCAAGGCACCCAAAGGCGATAGAACTGATTGGGTGATGTATGAATACAAAATG…
		Protein	MAQTCLPPGFRFHPTDVELVSYYLKRKIMGKTLFVEAISEVELYKFAPWDLPDKSCLQSKDLEWFFFCPRDKKYPKGSRTNRATPNGYWKTSGKDREIVLNSRIVGLKKTLIFHEGKAPKGDRTDWVMYEYKMEDENLVSAGFSKDAYVLCKIFKKSGLGPRIGEQYGAPFDENEWDNLDVGTSVFAFAPSSGIVDPQVESSALATTSVIQEPAAPAQQLPLDVNINSGEVTEAPPEIDEILLDELEMFLNDSPHNDLPSAESCGLPPISELEAQALEINTSDLYNELAGLAWEGSAPNVDFCAGNTGVTGNNLQHTHSEGTGDDFIELDDLLAPGETFSFDEANDQFLLYHLDQPTYNGNYDFGSSLSAFDANGSLPPLPSSFYNVPPVSNNLASSIC…
DgNAC106	DG7G02164.1	CDS	ATGGGGACCATGACTCTGCCGCCCGGGTTCCGGTTCCACCCCACCGACGACGAGCTCGTTGGCTACTACCTCAAGAGGAGAGTCGACAACCTCAAGATCGAGCTGGAGGTCATCCCTGTCATCGATCTCTACAAGTTCGAGCCATGGGAATTGCCAGAGAAGTCGTTCCTGCCCAAGAGGGACCTGGAGTGGTTCTTCTTCGTGCCGCGGGACCGCAAGTACCCCAACGGGTCGCGGACCAACCGGGCGACGACGACGGGCTACTGGAAGGCCACCGGCAAGGACCGCAAGGTCTCCTGCGACGGCGGCGCCGTGTGCGGGGTGCGGAAGACGCTGGTGTTCTACAAAGGCAGGGCCCCCGGCGGCGAGCGCACCGACTGGGTCATGCACGAGTACCGC…
		Protein	MGTMTLPPGFRFHPTDDELVGYYLKRRVDNLKIELEVIPVIDLYKFEPWELPEKSFLPKRDLEWFFFVPRDRKYPNGSRTNRATTTGYWKATGKDRKVSCDGGAVCGVRKTLVFYKGRAPGGERTDWVMHEYRLCQDLLHGASNFLGAYALCRVSKRTEAGLLHGGDAAAAPAKAKGHQQQMPKVGSSSSLVTTDHQLSPFTPSPPRLEIVGNAFQLQSSPSPLYGGGGGEVVSAPDLGFLQQDAPAFFIGGDITGAGAGESFFGDMSIIPEHDFRWDTLLPYESTHSTAAAGASELWNPTLPNGGAPLLCREASDDLAAWFLDENMVVY*
DgNAC107	DG7G03639.1	CDS	ATGGCGTCGTTTGAGAGGAGGGCGGCGATGGATAGGCTGGCGGCAGCGAGGGAGGTGGCGGAACAAGGGCGGCGGCATCGGCGATGGCACGCGAGCAGCAGTACCCCCTCCCCTCCTTTGCTGCCTACGAGGACACCCAGCAGCGTCTTCTCCAGGCTAGTGAGGATCGTCGCCTGGAGACAAACAACCATGGCGGAGCTGCCCCCTCCACCGACGCCCCCTCTACCTCCGGCGCGAGCACCTCCAGCGCGGGCAACTCCGGCGGCTACTACTAGTAGTAGCAGTAAGGTTAGAACCAAAATTGTGCAGCTCGGCGCCAAACCAGGCCTTTGGCATGATGAGGTCGACGCCAATGGTAAGGGTGTCAAACTAAAGAGGGAAGCCAAGCCACACGTGACA…
		Protein	MASFERRAAMDRLAAAREVAEQGRRHRRWHASSSTPSPPLLPTRTPSSVFSRLVRIVAWRQTTMAELPPPPTPPLPPARAPPARATPAATTSSSSKVRTKIVQLGAKPGLWHDEVDANGKGVKLKREAKPHVTTDCSVLMLPTSSSLLYALRLSLGPTRFSCGSGLRCLALQGRPVPPATHRCPSSLRPPLLLRRTSKQGCKAAPPFRPQRRSTGSASPSGGPLREATDHPTHHITSMNRGQSGYSMIDGKLQEHRVSASLRCPGCGHELECTPKDMVGLPAGVKFDPTDQELIEHLESKVMDGGSRAHPLIDDFIPTLKGEDGICYTHPEKLPGVTKNGQSKHFFHRPSKAYTTGTRKRRKIQAERDLPNSINGGETRWHKTGKTRPLMVDGRTKGCK…
DgNAC108	DG7G03653.1	CDS	ATGGACCAGCATCAGGAGGAGTCTTGTGTTCCCCCAGGGTTCAGGTTCCACCCTACAGAGGAGGAGCTGGTCGGGTACTACCTCGCCAGGAAGGTTGCCTCCCAGAAGATCGACCTCGACATCATCCAGGAGGTCGATCTCTACCGGATCGAGCCATGGGACCTGCAAGAGAAGTGCGGCAAGGGAATAGGCAAAGGAGAAGATGACTTGTCGTCTTCGGAGTGGTACTTCTTCAGCTTCAAGGACCGCAAGTACCCAAGCGGGACGCGCACGAACCGGGCCACGTCGGCCGGGTTCTGGAAGGCCACCGGCCGCGACAAGCCGGTGATGGCGTCGAGATCGAGTCGGGGCGTGATCGGCATGAGGAAGACGCTCGTCTTCTACAAGGGCCGCGCGCCC…
		Protein	MDQHQEESCVPPGFRFHPTEEELVGYYLARKVASQKIDLDIIQEVDLYRIEPWDLQEKCGKGIGKGEDDLSSSEWYFFSFKDRKYPSGTRTNRATSAGFWKATGRDKPVMASRSSRGVIGMRKTLVFYKGRAPNGRKTDWIIHEYRLQTNEHAPTQEEGWVVCRAFQKPVPNQRHFAFPAYAAAPGGYYDDARLRLHGHGGDLHYLHPAAAGAGGFAFPGHDQFSDQDFESKKNLLSNIPQLIESPPTTTAVVVGCGDAGYDVVQQQQQGQGASANAIDWNFLDSLLSTSLLHDPYSAASAASHLHLQ*
