# Supplementary material for: Genome-wide identification, characterization, and expression analysis of the NAC transcription factor family in orchardgrass (Dactylis glomerata L.)
Source: BMC Genomics. 2021 Mar 12;22:178. doi: 10.1186/s12864-021-07485-6 (PMC7953825; doi:10.1186/s12864-021-07485-6)
Supplement: Supplementary file 2 — Additional file 2. Analysis and distribution of conserved motifs in orchardgrass NAC proteins. [file 12864_2021_7485_MOESM2_ESM.xls]

## Sheet: Orchardgrass
Additional file 2. Analysis and distribution of conserved motifs in orchardgrass NAC proteins.
Motif	Width	Best possible match
1	35	WYFFSPRDRKYPNGSRTNRATGAGYWKATGKDRPI
2	19	LPPGFRFHPTDEELVTYYL
3	21	MKKTLVFYKGRAPKGTKTDWV
4	22	IDVDIIAEVDLYKFEPWDLPEK
5	18	LDEWVLCRVFKKPGAGAE
6	10	MHEYRLEDAE
7	55	HPLIDEFIPTIEGEDGICYTHPEKLPGVKKDGLSKHFFHRPSKAYTTGTRKRRKI
8	41	RWHKTGKTRPVYVBGRQKGCKKILVLYTNFGKGRKPEKTNW
9	25	DWPGLPPGVKFDPTDQELJEHLEAK
10	41	LQLPAANHGVFDWLQDPFLTQLRSPWQDQHCLSPYAHLLYY
