# Supplementary material for: Genome-wide identification, characterization, and expression analysis of the NAC transcription factor family in orchardgrass (Dactylis glomerata L.)
Source: BMC Genomics. 2021 Mar 12;22:178. doi: 10.1186/s12864-021-07485-6 (PMC7953825; doi:10.1186/s12864-021-07485-6)
Supplement: Supplementary file 3 — Additional file 3. One-to-one orthologous relationships between orchardgrass and other plants. [file 12864_2021_7485_MOESM3_ESM.xlsx]

## Sheet: Orchardgrass-Arabidopsis 
Table S3 One-to-one orthologous relationships between orchardgrass and Arabidopsis thaliana
DgNAC Gene Name	DgNAC Gene ID	AtNAC Gene ID
DgNAC008	DG1G03602.1	AT1G69490.1
DgNAC035	DG2G04680.1	AT1G69490.1
DgNAC046	DG3G01603.1	AT4G28530.1
DgNAC046	DG3G01603.1	AT5G18270.1
DgNAC058	DG4G01176.1	AT1G33060.2
DgNAC089	DG6G01086.1	AT1G69490.1
DgNAC106	DG7G02164.1	AT4G17980.2
DgNAC106	DG7G02164.1	AT5G46590.1

## Sheet: Orchardgrass-Rice
Table S3 One-to-one orthologous relationships between orchardgrass and rice
DgNAC Gene Name	DgNAC Gene ID	OsNAC Gene ID
DgNAC001	DG1G00057.1	LOC_Os02g57650.1
DgNAC008	DG1G03602.1	LOC_Os01g60020.1
DgNAC008	DG1G03602.1	LOC_Os11g03300.1
DgNAC008	DG1G03602.1	LOC_Os12g03040.1
DgNAC008	DG1G03602.1	LOC_Os07g48450.1
DgNAC011	DG1G04229.1	LOC_Os03g12120.1
DgNAC014	DG1G05383.1	LOC_Os03g04070.1
DgNAC017	DG1G05420.1	LOC_Os01g66120.1
DgNAC018	DG1G05462.1	LOC_Os10g38834.1
DgNAC018	DG1G05462.1	LOC_Os03g03540.1
DgNAC019	DG1G05525.1	LOC_Os03g02800.1
DgNAC020	DG2G00640.1	LOC_Os02g42970.1
DgNAC020	DG2G00640.1	LOC_Os04g45340.1
DgNAC021	DG2G01057.1	LOC_Os02g38130.1
DgNAC021	DG2G01057.1	LOC_Os04g40140.3
DgNAC023	DG2G01171.1	LOC_Os02g36880.3
DgNAC023	DG2G01171.1	LOC_Os04g38720.1
DgNAC024	DG2G02013.1	LOC_Os11g05614.1
DgNAC024	DG2G02013.1	LOC_Os12g05990.1
DgNAC025	DG2G02272.1	LOC_Os11g03300.1
DgNAC025	DG2G02272.1	LOC_Os12g03040.1
DgNAC027	DG2G03361.1	LOC_Os08g33910.1
DgNAC029	DG2G04021.1	LOC_Os09g32040.1
DgNAC030	DG2G04062.1	LOC_Os09g32260.1
DgNAC031	DG2G04224.1	LOC_Os09g33490.1
DgNAC032	DG2G04225.1	LOC_Os01g70110.1
DgNAC032	DG2G04225.1	LOC_Os08g42400.1
DgNAC033	DG2G04481.1	LOC_Os01g70110.1
DgNAC033	DG2G04481.1	LOC_Os08g42400.1
DgNAC033	DG2G04481.1	LOC_Os09g33490.1
DgNAC035	DG2G04680.1	LOC_Os12g41680.1
DgNAC035	DG2G04680.1	LOC_Os08g40030.1
DgNAC036	DG2G04924.1	LOC_Os06g01230.1
DgNAC037	DG2G04956.1	LOC_Os06g01480.1
DgNAC038	DG2G05194.1	LOC_Os06g04090.1
DgNAC039	DG2G05579.1	LOC_Os04g59470.1
DgNAC040	DG3G00858.1	LOC_Os04g52810.1
DgNAC040	DG3G00858.1	LOC_Os08g10080.1
DgNAC041	DG3G01137.1	LOC_Os02g36880.3
DgNAC041	DG3G01137.1	LOC_Os04g38720.1
DgNAC042	DG3G01267.1	LOC_Os04g39960.1
DgNAC045	DG3G01536.1	LOC_Os04g42940.1
DgNAC046	DG3G01603.1	LOC_Os02g41450.1
DgNAC046	DG3G01603.1	LOC_Os04g43560.1
DgNAC047	DG3G02138.1	LOC_Os02g42970.1
DgNAC047	DG3G02138.1	LOC_Os04g45340.1
DgNAC048	DG3G02520.1	LOC_Os02g34970.1
DgNAC048	DG3G02520.1	LOC_Os04g35660.1
DgNAC049	DG3G03114.1	LOC_Os07g04560.1
DgNAC051	DG3G04206.1	LOC_Os07g37920.1
DgNAC052	DG3G05434.1	LOC_Os07g48450.1
DgNAC056	DG4G00806.1	LOC_Os01g70110.1
DgNAC057	DG4G01153.1	LOC_Os01g66490.1
DgNAC057	DG4G01153.1	LOC_Os05g34600.1
DgNAC057	DG4G01153.1	LOC_Os07g48450.1
DgNAC058	DG4G01176.1	LOC_Os01g66120.1
DgNAC058	DG4G01176.1	LOC_Os05g34830.1
DgNAC058	DG4G01176.1	LOC_Os07g48550.1
DgNAC059	DG4G01398.1	LOC_Os01g64310.1
DgNAC059	DG4G01398.1	LOC_Os12g05990.1
DgNAC059	DG4G01398.1	LOC_Os05g37080.1
DgNAC060	DG4G01891.1	LOC_Os01g59640.1
DgNAC061	DG4G01931.1	LOC_Os01g60020.1
DgNAC062	DG4G02789.1	LOC_Os01g48446.1
DgNAC063	DG4G02833.1	LOC_Os01g48130.2
DgNAC063	DG4G02833.1	LOC_Os05g48850.1
DgNAC064	DG4G02859.1	LOC_Os01g47670.1
DgNAC066	DG4G04157.1	LOC_Os01g15640.1
DgNAC069	DG4G04987.1	LOC_Os01g09550.1
DgNAC073	DG5G00396.1	LOC_Os12g41680.1
DgNAC076	DG5G02285.1	LOC_Os11g04960.1
DgNAC077	DG5G02357.1	LOC_Os11g04470.1
DgNAC077	DG5G02357.1	LOC_Os12g04230.1
DgNAC079	DG5G04006.1	LOC_Os03g42630.1
DgNAC080	DG5G04195.1	LOC_Os03g56580.1
DgNAC081	DG5G04618.1	LOC_Os03g59730.1
DgNAC081	DG5G04618.1	LOC_Os03g60080.1
DgNAC082	DG5G04624.1	LOC_Os07g12340.1
DgNAC084	DG5G05058.1	LOC_Os03g61319.1
DgNAC084	DG5G05058.1	LOC_Os03g61650.1
DgNAC085	DG5G05113.1	LOC_Os03g61650.1
DgNAC085	DG5G05113.1	LOC_Os03g61319.1
DgNAC086	DG6G00246.1	LOC_Os09g38000.1
DgNAC088	DG6G00763.1	LOC_Os08g44820.1
DgNAC089	DG6G01086.1	LOC_Os02g34970.1
DgNAC089	DG6G01086.1	LOC_Os08g33670.1
DgNAC089	DG6G01086.1	LOC_Os08g33910.1
DgNAC091	DG6G01897.1	LOC_Os08g06140.1
DgNAC093	DG6G01954.1	LOC_Os08g02160.1
DgNAC096	DG6G02812.1	LOC_Os06g36480.1
DgNAC097	DG6G02915.1	LOC_Os02g15340.1
DgNAC097	DG6G02915.1	LOC_Os06g33940.1
DgNAC098	DG6G03080.1	LOC_Os06g23650.1
DgNAC099	DG6G03209.1	LOC_Os08g01330.1
DgNAC100	DG6G03395.1	LOC_Os02g06950.1
DgNAC100	DG6G03395.1	LOC_Os06g46270.1
DgNAC102	DG7G01101.1	LOC_Os01g64310.1
DgNAC102	DG7G01101.1	LOC_Os05g37080.1
DgNAC103	DG7G01897.1	LOC_Os01g66490.1
DgNAC103	DG7G01897.1	LOC_Os05g34600.1
DgNAC104	DG7G01925.1	LOC_Os01g66120.1
DgNAC104	DG7G01925.1	LOC_Os05g34830.1
DgNAC105	DG7G01957.1	LOC_Os05g35170.2
DgNAC106	DG7G02164.1	LOC_Os10g42130.1
DgNAC107	DG7G03639.1	LOC_Os01g66490.1
DgNAC107	DG7G03639.1	LOC_Os01g09550.1
DgNAC107	DG7G03639.1	LOC_Os05g10620.1

## Sheet: Orchardgrass-Brachypodium
Table S3 One-to-one orthologous relationships between orchardgrass and Brachypodium distachyon
DgNAC Gene Name	DgNAC Gene ID	OsNAC Gene ID
DgNAC001	DG1G00057.1	Bradi3g56080.1.p
DgNAC002	DG1G00128.1	Bradi3g54817.1.p
DgNAC003	DG1G00996.1	Bradi3g59380.1.p
DgNAC004	DG1G01057.1	Bradi3g59866.1.p
DgNAC005	DG1G03268.1	Bradi1g61525.1.p
DgNAC008	DG1G03602.1	Bradi1g63600.1.p
DgNAC008	DG1G03602.1	Bradi1g17480.1.p
DgNAC009	DG1G03605.1	Bradi1g63630.1.p
DgNAC009	DG1G03605.1	Bradi1g17440.1.p
DgNAC011	DG1G04229.1	Bradi1g69617.2.p
DgNAC014	DG1G05383.1	Bradi1g76207.2.p
DgNAC018	DG1G05462.1	Bradi1g76732.2.p
DgNAC019	DG1G05525.1	Bradi1g77217.1.p
DgNAC020	DG2G00640.1	Bradi3g50067.1.p
DgNAC020	DG2G00640.1	Bradi5g16917.1.p
DgNAC021	DG2G01057.1	Bradi3g47627.1.p
DgNAC021	DG2G01057.1	Bradi5g13450.1.p
DgNAC023	DG2G01171.1	Bradi3g46900.4.p
DgNAC023	DG2G01171.1	Bradi5g12407.4.p
DgNAC024	DG2G02013.1	Bradi4g42180.1.p
DgNAC025	DG2G02272.1	Bradi4g43995.1.p
DgNAC026	DG2G02275.1	Bradi4g44000.1.p
DgNAC027	DG2G03361.1	Bradi3g37067.1.p
DgNAC027	DG2G03361.1	Bradi4g30177.1.p
DgNAC030	DG2G04062.1	Bradi4g34157.1.p
DgNAC031	DG2G04224.1	Bradi4g34800.1.p
DgNAC032	DG2G04225.1	Bradi3g41470.1.p
DgNAC033	DG2G04481.1	Bradi3g41470.1.p
DgNAC033	DG2G04481.1	Bradi4g34800.1.p
DgNAC035	DG2G04680.1	Bradi3g40085.1.p
DgNAC036	DG2G04924.1	Bradi1g52480.2.p
DgNAC037	DG2G04956.1	Bradi1g52187.2.p
DgNAC039	DG2G05579.1	Bradi1g43840.1.p
DgNAC040	DG3G00858.1	Bradi5g21983.1.p
DgNAC041	DG3G01137.1	Bradi3g46900.4.p
DgNAC041	DG3G01137.1	Bradi5g12407.4.p
DgNAC042	DG3G01267.1	Bradi5g13300.1.p
DgNAC044	DG3G01487.1	Bradi5g14952.1.p
DgNAC045	DG3G01536.1	Bradi5g15230.1.p
DgNAC046	DG3G01603.1	Bradi5g15587.1.p
DgNAC047	DG3G02138.1	Bradi3g50067.1.p
DgNAC047	DG3G02138.1	Bradi5g16917.1.p
DgNAC048	DG3G02520.1	Bradi5g10640.1.p
DgNAC049	DG3G03114.1	Bradi1g58057.1.p
DgNAC049	DG3G03114.1	Bradi1g06970.1.p
DgNAC051	DG3G04206.1	Bradi1g24390.1.p
DgNAC052	DG3G05434.1	Bradi1g63600.1.p
DgNAC052	DG3G05434.1	Bradi1g17480.1.p
DgNAC053	DG3G05438.1	Bradi1g63630.1.p
DgNAC053	DG3G05438.1	Bradi1g17440.1.p
DgNAC055	DG4G00568.1	Bradi2g60620.1.p
DgNAC057	DG4G01153.1	Bradi2g57297.1.p
DgNAC057	DG4G01153.1	Bradi2g25150.1.p
DgNAC058	DG4G01176.1	Bradi2g57100.1.p
DgNAC058	DG4G01176.1	Bradi2g24987.1.p
DgNAC059	DG4G01398.1	Bradi2g55780.1.p
DgNAC059	DG4G01398.1	Bradi2g23967.1.p
DgNAC061	DG4G01931.1	Bradi2g53260.1.p
DgNAC062	DG4G02789.1	Bradi2g46427.1.p
DgNAC063	DG4G02833.1	Bradi2g46197.2.p
DgNAC064	DG4G02859.1	Bradi2g46020.1.p
DgNAC066	DG4G04157.1	Bradi2g09530.1.p
DgNAC067	DG4G04357.1	Bradi2g08366.1.p
DgNAC069	DG4G04987.1	Bradi2g05700.3.p
DgNAC069	DG4G04987.1	Bradi2g33307.2.p
DgNAC070	DG4G05411.1	Bradi2g03448.1.p
DgNAC072	DG4G05946.1	Bradi2g03467.1.p
DgNAC073	DG5G00396.1	Bradi4g02060.2.p
DgNAC076	DG5G02285.1	Bradi4g26600.1.p
DgNAC079	DG5G04006.1	Bradi1g14467.1.p
DgNAC080	DG5G04195.1	Bradi1g06970.1.p
DgNAC081	DG5G04618.1	Bradi1g04229.1.p
DgNAC082	DG5G04624.1	Bradi1g04150.1.p
DgNAC083	DG5G05021.1	Bradi1g03245.1.p
DgNAC084	DG5G05058.1	Bradi1g03146.1.p
DgNAC085	DG5G05113.1	Bradi1g03146.1.p
DgNAC086	DG6G00246.1	Bradi4g37318.1.p
DgNAC088	DG6G00763.1	Bradi3g12470.1.p
DgNAC089	DG6G01086.1	Bradi3g37067.1.p
DgNAC090	DG6G01627.1	Bradi3g17287.1.p
DgNAC091	DG6G01897.1	Bradi3g16480.1.p
DgNAC093	DG6G01954.1	Bradi3g13630.1.p
DgNAC096	DG6G02812.1	Bradi1g37898.1.p
DgNAC097	DG6G02915.1	Bradi1g38730.2.p
DgNAC097	DG6G02915.1	Bradi3g09520.2.p
DgNAC098	DG6G03080.1	Bradi1g41712.2.p
DgNAC099	DG6G03209.1	Bradi3g13117.1.p
DgNAC100	DG6G03395.1	Bradi1g32660.1.p
DgNAC102	DG7G01101.1	Bradi2g23967.1.p
DgNAC102	DG7G01101.1	Bradi2g55780.1.p
DgNAC103	DG7G01897.1	Bradi2g25150.1.p
DgNAC103	DG7G01897.1	Bradi2g57297.1.p
DgNAC104	DG7G01925.1	Bradi2g24987.1.p
DgNAC104	DG7G01925.1	Bradi2g57100.1.p
DgNAC105	DG7G01957.1	Bradi2g24790.1.p
DgNAC106	DG7G02164.1	Bradi3g33957.2.p
DgNAC107	DG7G03639.1	Bradi2g33307.2.p
DgNAC107	DG7G03639.1	Bradi2g05700.3.p

## Sheet: Orchardgrass-Barley
Table S3 One-to-one orthologous relationships between orchardgrass and Hordeum vulgare
DgNAC Gene Name	DgNAC Gene ID	OsNAC Gene ID
DgNAC001	DG1G00057.1	Horvu_BARKE_6H01G574400.1
DgNAC002	DG1G00128.1	Horvu_BARKE_6H01G545200.1
DgNAC003	DG1G00996.1	Horvu_BARKE_6H01G458400.1
DgNAC008	DG1G03602.1	Horvu_BARKE_2H01G114100.1
DgNAC008	DG1G03602.1	Horvu_BARKE_4H01G265600.1
DgNAC008	DG1G03602.1	Horvu_BARKE_5H01G246700.1
DgNAC009	DG1G03605.1	Horvu_BARKE_2H01G112900.1
DgNAC009	DG1G03605.1	Horvu_BARKE_4H01G266100.1
DgNAC009	DG1G03605.1	Horvu_BARKE_5H01G246600.1
DgNAC011	DG1G04229.1	Horvu_BARKE_4H01G367100.1
DgNAC014	DG1G05383.1	Horvu_BARKE_4H01G469800.1
DgNAC018	DG1G05462.1	Horvu_BARKE_4H01G481000.1
DgNAC019	DG1G05525.1	Horvu_BARKE_4H01G497300.1
DgNAC020	DG2G00640.1	Horvu_BARKE_2H01G543400.1
DgNAC020	DG2G00640.1	Horvu_BARKE_6H01G350100.1
DgNAC021	DG2G01057.1	Horvu_BARKE_2H01G483400.1
DgNAC021	DG2G01057.1	Horvu_BARKE_6H01G305600.1
DgNAC023	DG2G01171.1	Horvu_BARKE_2H01G467200.1
DgNAC024	DG2G02013.1	Horvu_BARKE_5H01G218200.1
DgNAC025	DG2G02272.1	Horvu_BARKE_5H01G246600.1
DgNAC026	DG2G02275.1	Horvu_BARKE_5H01G246700.1
DgNAC027	DG2G03361.1	Horvu_BARKE_5H01G372500.1
DgNAC029	DG2G04021.1	Horvu_BARKE_5H01G422400.1
DgNAC030	DG2G04062.1	Horvu_BARKE_5H01G426800.1
DgNAC031	DG2G04224.1	Horvu_BARKE_5H01G441600.1
DgNAC032	DG2G04225.1	Horvu_BARKE_7H01G321900.1
DgNAC033	DG2G04481.1	Horvu_BARKE_5H01G441600.1
DgNAC033	DG2G04481.1	Horvu_BARKE_7H01G321900.1
DgNAC035	DG2G04680.1	Horvu_BARKE_7H01G294900.1
DgNAC036	DG2G04924.1	Horvu_BARKE_7H01G004700.1
DgNAC037	DG2G04956.1	Horvu_BARKE_7H01G005300.1
DgNAC038	DG2G05194.1	Horvu_BARKE_7H01G062400.1
DgNAC039	DG2G05579.1	Horvu_BARKE_7H01G238000.1
DgNAC040	DG3G00858.1	Horvu_BARKE_2H01G612300.1
DgNAC041	DG3G01137.1	Horvu_BARKE_2H01G467200.1
DgNAC042	DG3G01267.1	Horvu_BARKE_2H01G480400.1
DgNAC044	DG3G01487.1	Horvu_BARKE_2H01G510900.1
DgNAC045	DG3G01536.1	Horvu_BARKE_2H01G515400.1
DgNAC046	DG3G01603.1	Horvu_BARKE_2H01G524800.1
DgNAC047	DG3G02138.1	Horvu_BARKE_2H01G543400.1
DgNAC047	DG3G02138.1	Horvu_BARKE_6H01G350100.1
DgNAC048	DG3G02520.1	Horvu_BARKE_2H01G443700.1
DgNAC051	DG3G04206.1	Horvu_BARKE_2H01G262800.1
DgNAC052	DG3G05434.1	Horvu_BARKE_2H01G114000.1
DgNAC052	DG3G05434.1	Horvu_BARKE_4H01G265600.1
DgNAC053	DG3G05438.1	Horvu_BARKE_2H01G112900.1
DgNAC053	DG3G05438.1	Horvu_BARKE_4H01G266100.1
DgNAC055	DG4G00568.1	Horvu_BARKE_3H01G633500.1
DgNAC056	DG4G00806.1	Horvu_BARKE_3H01G583600.1
DgNAC057	DG4G01153.1	Horvu_BARKE_1H01G403800.1
DgNAC057	DG4G01153.1	Horvu_BARKE_3H01G546300.1
DgNAC058	DG4G01176.1	Horvu_BARKE_3H01G548600.1
DgNAC059	DG4G01398.1	Horvu_BARKE_1H01G468200.1
DgNAC059	DG4G01398.1	Horvu_BARKE_3H01G498500.1
DgNAC061	DG4G01931.1	Horvu_BARKE_3H01G473100.1
DgNAC061	DG4G01931.1	Horvu_BARKE_4H01G265600.1
DgNAC061	DG4G01931.1	Horvu_BARKE_5H01G246700.1
DgNAC062	DG4G02789.1	Horvu_BARKE_3H01G358200.1
DgNAC063	DG4G02833.1	Horvu_BARKE_3H01G353800.1
DgNAC064	DG4G02859.1	Horvu_BARKE_3H01G349800.1
DgNAC066	DG4G04157.1	Horvu_BARKE_3H01G236300.1
DgNAC067	DG4G04357.1	Horvu_BARKE_3H01G210300.1
DgNAC072	DG4G05946.1	Horvu_BARKE_3H01G086500.1
DgNAC073	DG5G00396.1	Horvu_BARKE_5H01G064400.1
DgNAC079	DG5G04006.1	Horvu_BARKE_4H01G075900.1
DgNAC080	DG5G04195.1	Horvu_BARKE_5H01G580000.1
DgNAC081	DG5G04618.1	Horvu_BARKE_5H01G645400.1
DgNAC082	DG5G04624.1	Horvu_BARKE_5H01G646400.1
DgNAC086	DG6G00246.1	Horvu_BARKE_5H01G508700.1
DgNAC088	DG6G00763.1	Horvu_BARKE_7H01G352400.1
DgNAC089	DG6G01086.1	Horvu_BARKE_5H01G372500.1
DgNAC090	DG6G01627.1	Horvu_BARKE_7H01G397300.1
DgNAC091	DG6G01897.1	Horvu_BARKE_7H01G385600.1
DgNAC096	DG6G02812.1	Horvu_BARKE_7H01G496800.1
DgNAC097	DG6G02915.1	Horvu_BARKE_7H01G442200.1
DgNAC098	DG6G03080.1	Horvu_BARKE_7H01G462000.1
DgNAC099	DG6G03209.1	Horvu_BARKE_7H01G430800.1
DgNAC100	DG6G03395.1	Horvu_BARKE_7H01G615900.1
DgNAC102	DG7G01101.1	Horvu_BARKE_1H01G468200.1
DgNAC102	DG7G01101.1	Horvu_BARKE_3H01G498500.1
DgNAC103	DG7G01897.1	Horvu_BARKE_1H01G403800.1
DgNAC103	DG7G01897.1	Horvu_BARKE_3H01G546300.1
DgNAC104	DG7G01925.1	Horvu_BARKE_3H01G548600.1
DgNAC107	DG7G03639.1	Horvu_BARKE_3H01G124100.1

## Sheet: Orchardgrass-Setaria
Table S3 One-to-one orthologous relationships between orchardgrass and Setaria viridis
DgNAC Gene Name	DgNAC Gene ID	OsNAC Gene ID
DgNAC001	DG1G00057.1	Sevir_1G378300.1.p
DgNAC002	DG1G00128.1	Sevir_1G366200.1.p
DgNAC003	DG1G00996.1	Sevir_1G325100.1.p
DgNAC005	DG1G03268.1	Sevir_9G395000.1.p
DgNAC008	DG1G03602.1	Sevir_2G448500.1.p
DgNAC008	DG1G03602.1	Sevir_5G364000.1.p
DgNAC008	DG1G03602.1	Sevir_7G317200.1.p
DgNAC008	DG1G03602.1	Sevir_9G421600.1.p
DgNAC011	DG1G04229.1	Sevir_9G491400.1.p
DgNAC014	DG1G05383.1	Sevir_9G555600.1.p
DgNAC018	DG1G05462.1	Sevir_9G561600.2.p
DgNAC018	DG1G05462.1	Sevir_9G349900.1.p
DgNAC019	DG1G05525.1	Sevir_9G567400.1.p
DgNAC020	DG2G00640.1	Sevir_1G256100.1.p
DgNAC020	DG2G00640.1	Sevir_7G191300.1.p
DgNAC021	DG2G01057.1	Sevir_1G221600.1.p
DgNAC021	DG2G01057.1	Sevir_7G145900.1.p
DgNAC023	DG2G01171.1	Sevir_1G212500.1.p
DgNAC023	DG2G01171.1	Sevir_7G133100.1.p
DgNAC024	DG2G02013.1	Sevir_8G035400.1.p
DgNAC025	DG2G02272.1	Sevir_7G317200.1.p
DgNAC025	DG2G02272.1	Sevir_8G007400.1.p
DgNAC027	DG2G03361.1	Sevir_2G212100.1.p
DgNAC027	DG2G03361.1	Sevir_6G166000.1.p
DgNAC029	DG2G04021.1	Sevir_2G268900.1.p
DgNAC030	DG2G04062.1	Sevir_2G270300.1.p
DgNAC031	DG2G04224.1	Sevir_2G279100.1.p
DgNAC031	DG2G04224.1	Sevir_6G233000.1.p
DgNAC033	DG2G04481.1	Sevir_2G279100.1.p
DgNAC033	DG2G04481.1	Sevir_6G233000.1.p
DgNAC035	DG2G04680.1	Sevir_6G213600.1.p
DgNAC036	DG2G04924.1	Sevir_4G001100.1.p
DgNAC037	DG2G04956.1	Sevir_4G003500.3.p
DgNAC038	DG2G05194.1	Sevir_4G021400.1.p
DgNAC039	DG2G05579.1	Sevir_1G314500.1.p
DgNAC039	DG2G05579.1	Sevir_4G198400.1.p
DgNAC040	DG3G00858.1	Sevir_7G251600.1.p
DgNAC041	DG3G01137.1	Sevir_1G212500.1.p
DgNAC041	DG3G01137.1	Sevir_7G133100.1.p
DgNAC045	DG3G01536.1	Sevir_7G170100.1.p
DgNAC046	DG3G01603.1	Sevir_1G244100.1.p
DgNAC046	DG3G01603.1	Sevir_7G175600.1.p
DgNAC047	DG3G02138.1	Sevir_1G256100.1.p
DgNAC047	DG3G02138.1	Sevir_7G191300.1.p
DgNAC048	DG3G02520.1	Sevir_1G197000.1.p
DgNAC048	DG3G02520.1	Sevir_7G111700.1.p
DgNAC049	DG3G03114.1	Sevir_2G032900.1.p
DgNAC049	DG3G03114.1	Sevir_9G069000.1.p
DgNAC052	DG3G05434.1	Sevir_2G448500.1.p
DgNAC052	DG3G05434.1	Sevir_9G421600.1.p
DgNAC055	DG4G00568.1	Sevir_5G456300.1.p
DgNAC056	DG4G00806.1	Sevir_5G441400.3.p
DgNAC057	DG4G01153.1	Sevir_3G333700.1.p
DgNAC057	DG4G01153.1	Sevir_3G244200.1.p
DgNAC057	DG4G01153.1	Sevir_5G413400.1.p
DgNAC057	DG4G01153.1	Sevir_7G118200.1.p
DgNAC058	DG4G01176.1	Sevir_3G242501.1.p
DgNAC058	DG4G01176.1	Sevir_5G410700.1.p
DgNAC059	DG4G01398.1	Sevir_3G230500.1.p
DgNAC059	DG4G01398.1	Sevir_5G396400.1.p
DgNAC059	DG4G01398.1	Sevir_8G035400.1.p
DgNAC061	DG4G01931.1	Sevir_1G314500.1.p
DgNAC061	DG4G01931.1	Sevir_5G364000.1.p
DgNAC061	DG4G01931.1	Sevir_7G317200.1.p
DgNAC061	DG4G01931.1	Sevir_8G007400.1.p
DgNAC061	DG4G01931.1	Sevir_9G421600.1.p
DgNAC062	DG4G02789.1	Sevir_5G271800.1.p
DgNAC062	DG4G02789.1	Sevir_9G349900.1.p
DgNAC063	DG4G02833.1	Sevir_3G149500.1.p
DgNAC063	DG4G02833.1	Sevir_5G268700.1.p
DgNAC065	DG4G03898.1	Sevir_5G017100.1.p
DgNAC066	DG4G04157.1	Sevir_5G054100.1.p
DgNAC067	DG4G04357.1	Sevir_5G002700.1.p
DgNAC069	DG4G04987.1	Sevir_3G113300.2.p
DgNAC069	DG4G04987.1	Sevir_5G133600.1.p
DgNAC070	DG4G05411.1	Sevir_5G071600.1.p
DgNAC073	DG5G00396.1	Sevir_3G402300.1.p
DgNAC073	DG5G00396.1	Sevir_6G164100.1.p
DgNAC073	DG5G00396.1	Sevir_8G185500.1.p
DgNAC077	DG5G02357.1	Sevir_7G325800.1.p
DgNAC077	DG5G02357.1	Sevir_8G026200.1.p
DgNAC079	DG5G04006.1	Sevir_9G163500.1.p
DgNAC080	DG5G04195.1	Sevir_9G069000.1.p
DgNAC081	DG5G04618.1	Sevir_2G090100.1.p
DgNAC081	DG5G04618.1	Sevir_9G039900.1.p
DgNAC082	DG5G04624.1	Sevir_9G038400.1.p
DgNAC083	DG5G05021.1	Sevir_9G017500.1.p
DgNAC084	DG5G05058.1	Sevir_9G025100.1.p
DgNAC086	DG6G00246.1	Sevir_2G312200.1.p
DgNAC088	DG6G00763.1	Sevir_6G256500.1.p
DgNAC089	DG6G01086.1	Sevir_2G212100.1.p
DgNAC089	DG6G01086.1	Sevir_6G166000.1.p
DgNAC091	DG6G01897.1	Sevir_6G052800.2.p
DgNAC093	DG6G01954.1	Sevir_6G088400.1.p
DgNAC096	DG6G02812.1	Sevir_2G090100.1.p
DgNAC096	DG6G02812.1	Sevir_4G252600.1.p
DgNAC097	DG6G02915.1	Sevir_1G015200.1.p
DgNAC097	DG6G02915.1	Sevir_4G137300.1.p
DgNAC098	DG6G03080.1	Sevir_4G124400.1.p
DgNAC099	DG6G03209.1	Sevir_3G003900.1.p
DgNAC099	DG6G03209.1	Sevir_6G003600.3.p
DgNAC100	DG6G03395.1	Sevir_4G276300.1.p
DgNAC102	DG7G01101.1	Sevir_3G230500.1.p
DgNAC102	DG7G01101.1	Sevir_5G396400.1.p
DgNAC103	DG7G01897.1	Sevir_3G244200.1.p
DgNAC103	DG7G01897.1	Sevir_5G413400.1.p
DgNAC104	DG7G01925.1	Sevir_2G032900.1.p
DgNAC104	DG7G01925.1	Sevir_3G242501.1.p
DgNAC104	DG7G01925.1	Sevir_5G410700.1.p
DgNAC105	DG7G01957.1	Sevir_3G241000.1.p
DgNAC105	DG7G01957.1	Sevir_5G408300.13.p
DgNAC106	DG7G02164.1	Sevir_9G319700.1.p
DgNAC107	DG7G03639.1	Sevir_3G113300.2.p
DgNAC107	DG7G03639.1	Sevir_5G133600.1.p

## Sheet: Orchardgrass-Sorghum
Table S3 One-to-one orthologous relationships between orchardgrass and Sorghum bicolor
DgNAC Gene Name	DgNAC Gene ID	OsNAC Gene ID
DgNAC002	DG1G00128.1	Sobic_004G338800.1.p
DgNAC003	DG1G00996.1	Sobic_004G237900.1.p
DgNAC005	DG1G03268.1	Sobic_001G360300.1.p
DgNAC008	DG1G03602.1	Sobic_001G385800.1.p
DgNAC008	DG1G03602.1	Sobic_002G420700.1.p
DgNAC008	DG1G03602.1	Sobic_003G334600.1.p
DgNAC008	DG1G03602.1	Sobic_004G112200.1.p
DgNAC008	DG1G03602.1	Sobic_005G018500.1.p
DgNAC011	DG1G04229.1	Sobic_001G453000.2.p
DgNAC014	DG1G05383.1	Sobic_001G515800.1.p
DgNAC018	DG1G05462.1	Sobic_001G522700.2.p
DgNAC018	DG1G05462.1	Sobic_001G316800.1.p
DgNAC019	DG1G05525.1	Sobic_001G529200.1.p
DgNAC019	DG1G05525.1	Sobic_002G342100.2.p
DgNAC020	DG2G00640.1	Sobic_004G302400.3.p
DgNAC020	DG2G00640.1	Sobic_006G160900.1.p
DgNAC020	DG2G00640.1	Sobic_006G086000.1.p
DgNAC021	DG2G01057.1	Sobic_004G201600.1.p
DgNAC021	DG2G01057.1	Sobic_006G120301.1.p
DgNAC023	DG2G01171.1	Sobic_004G191700.1.p
DgNAC023	DG2G01171.1	Sobic_006G107400.1.p
DgNAC024	DG2G02013.1	Sobic_005G041000.1.p
DgNAC025	DG2G02272.1	Sobic_003G333300.1.p
DgNAC025	DG2G02272.1	Sobic_005G018500.1.p
DgNAC025	DG2G02272.1	Sobic_008G021800.1.p
DgNAC027	DG2G03361.1	Sobic_002G200300.1.p
DgNAC027	DG2G03361.1	Sobic_007G138600.1.p
DgNAC027	DG2G03361.1	Sobic_009G245500.1.p
DgNAC029	DG2G04021.1	Sobic_002G251700.1.p
DgNAC030	DG2G04062.1	Sobic_002G253000.1.p
DgNAC031	DG2G04224.1	Sobic_002G259600.1.p
DgNAC031	DG2G04224.1	Sobic_007G190333.1.p
DgNAC033	DG2G04481.1	Sobic_002G259600.1.p
DgNAC033	DG2G04481.1	Sobic_003G409800.1.p
DgNAC033	DG2G04481.1	Sobic_007G190333.1.p
DgNAC034	DG2G04589.1	Sobic_005G060000.1.p
DgNAC035	DG2G04680.1	Sobic_002G029400.1.p
DgNAC035	DG2G04680.1	Sobic_003G333300.1.p
DgNAC035	DG2G04680.1	Sobic_005G064600.2.p
DgNAC035	DG2G04680.1	Sobic_007G209200.1.p
DgNAC035	DG2G04680.1	Sobic_009G245500.1.p
DgNAC036	DG2G04924.1	Sobic_010G000100.1.p
DgNAC037	DG2G04956.1	Sobic_010G002900.1.p
DgNAC039	DG2G05579.1	Sobic_010G111800.2.p
DgNAC040	DG3G00858.1	Sobic_006G218300.2.p
DgNAC041	DG3G01137.1	Sobic_004G191700.1.p
DgNAC041	DG3G01137.1	Sobic_006G107400.1.p
DgNAC041	DG3G01137.1	Sobic_007G138600.1.p
DgNAC042	DG3G01267.1	Sobic_006G118150.1.p
DgNAC045	DG3G01536.1	Sobic_006G141900.1.p
DgNAC046	DG3G01603.1	Sobic_004G219500.1.p
DgNAC046	DG3G01603.1	Sobic_006G147400.1.p
DgNAC047	DG3G02138.1	Sobic_004G302400.3.p
DgNAC047	DG3G02138.1	Sobic_006G160900.1.p
DgNAC048	DG3G02520.1	Sobic_004G176600.1.p
DgNAC048	DG3G02520.1	Sobic_006G086000.1.p
DgNAC049	DG3G03114.1	Sobic_002G029400.1.p
DgNAC051	DG3G04206.1	Sobic_002G342100.2.p
DgNAC052	DG3G05434.1	Sobic_001G385800.1.p
DgNAC052	DG3G05434.1	Sobic_002G420700.1.p
DgNAC055	DG4G00568.1	Sobic_003G423100.2.p
DgNAC056	DG4G00806.1	Sobic_003G409800.1.p
DgNAC057	DG4G01153.1	Sobic_003G382300.1.p
DgNAC057	DG4G01153.1	Sobic_009G140500.1.p
DgNAC058	DG4G01176.1	Sobic_003G379700.1.p
DgNAC058	DG4G01176.1	Sobic_009G142200.1.p
DgNAC059	DG4G01398.1	Sobic_003G365500.1.p
DgNAC059	DG4G01398.1	Sobic_005G041000.1.p
DgNAC059	DG4G01398.1	Sobic_009G154300.1.p
DgNAC060	DG4G01891.1	Sobic_005G041000.1.p
DgNAC060	DG4G01891.1	Sobic_005G028500.1.p
DgNAC060	DG4G01891.1	Sobic_009G245500.1.p
DgNAC061	DG4G01931.1	Sobic_001G385800.1.p
DgNAC061	DG4G01931.1	Sobic_003G334600.1.p
DgNAC062	DG4G02789.1	Sobic_003G254850.1.p
DgNAC063	DG4G02833.1	Sobic_003G251800.2.p
DgNAC063	DG4G02833.1	Sobic_009G231600.1.p
DgNAC064	DG4G02859.1	Sobic_002G029400.1.p
DgNAC066	DG4G04157.1	Sobic_003G119800.1.p
DgNAC067	DG4G04357.1	Sobic_003G001701.1.p
DgNAC069	DG4G04987.1	Sobic_003G035100.1.p
DgNAC069	DG4G04987.1	Sobic_009G071500.1.p
DgNAC071	DG4G05486.1	Sobic_002G342100.2.p
DgNAC071	DG4G05486.1	Sobic_005G060000.1.p
DgNAC073	DG5G00396.1	Sobic_005G028500.1.p
DgNAC073	DG5G00396.1	Sobic_008G021800.1.p
DgNAC073	DG5G00396.1	Sobic_008G164800.2.p
DgNAC077	DG5G02357.1	Sobic_005G028500.1.p
DgNAC079	DG5G04006.1	Sobic_001G163800.1.p
DgNAC079	DG5G04006.1	Sobic_008G164800.2.p
DgNAC080	DG5G04195.1	Sobic_001G071000.1.p
DgNAC080	DG5G04195.1	Sobic_002G029400.1.p
DgNAC081	DG5G04618.1	Sobic_001G040900.1.p
DgNAC082	DG5G04624.1	Sobic_001G040200.1.p
DgNAC082	DG5G04624.1	Sobic_002G080100.1.p
DgNAC086	DG6G00246.1	Sobic_002G290800.1.p
DgNAC086	DG6G00246.1	Sobic_002G290800.1.p
DgNAC088	DG6G00763.1	Sobic_007G166100.1.p
DgNAC088	DG6G00763.1	Sobic_007G166100.1.p
DgNAC089	DG6G01086.1	Sobic_002G200300.1.p
DgNAC089	DG6G01086.1	Sobic_007G138600.1.p
DgNAC089	DG6G01086.1	Sobic_002G200300.1.p
DgNAC089	DG6G01086.1	Sobic_007G138600.1.p
DgNAC091	DG6G01897.1	Sobic_007G047700.2.p
DgNAC091	DG6G01897.1	Sobic_007G047700.2.p
DgNAC093	DG6G01954.1	Sobic_007G015500.1.p
DgNAC093	DG6G01954.1	Sobic_007G015500.1.p
DgNAC094	DG6G02029.1	Sobic_001G018350.1.p
DgNAC094	DG6G02029.1	Sobic_001G018350.1.p
DgNAC096	DG6G02812.1	Sobic_009G071500.1.p
DgNAC096	DG6G02812.1	Sobic_010G168500.2.p
DgNAC096	DG6G02812.1	Sobic_009G071500.1.p
DgNAC096	DG6G02812.1	Sobic_010G168500.2.p
DgNAC097	DG6G02915.1	Sobic_004G112200.1.p
DgNAC097	DG6G02915.1	Sobic_010G155000.2.p
DgNAC097	DG6G02915.1	Sobic_004G112200.1.p
DgNAC097	DG6G02915.1	Sobic_010G155000.2.p
DgNAC099	DG6G03209.1	Sobic_006G279400.1.p
DgNAC099	DG6G03209.1	Sobic_007G003000.1.p
DgNAC099	DG6G03209.1	Sobic_006G279400.1.p
DgNAC099	DG6G03209.1	Sobic_007G003000.1.p
DgNAC100	DG6G03395.1	Sobic_010G227300.1.p
DgNAC100	DG6G03395.1	Sobic_010G227300.1.p
DgNAC101	DG6G03543.1	Sobic_002G029400.1.p
DgNAC101	DG6G03543.1	Sobic_005G095800.1.p
DgNAC101	DG6G03543.1	Sobic_008G021800.1.p
DgNAC101	DG6G03543.1	Sobic_010G273700.1.p
DgNAC101	DG6G03543.1	Sobic_002G029400.1.p
DgNAC101	DG6G03543.1	Sobic_005G095800.1.p
DgNAC101	DG6G03543.1	Sobic_008G021800.1.p
DgNAC101	DG6G03543.1	Sobic_010G273700.1.p
DgNAC102	DG7G01101.1	Sobic_003G365500.1.p
DgNAC102	DG7G01101.1	Sobic_009G154300.1.p
DgNAC103	DG7G01897.1	Sobic_002G029400.1.p
DgNAC103	DG7G01897.1	Sobic_003G382300.1.p
DgNAC103	DG7G01897.1	Sobic_009G140500.1.p
DgNAC104	DG7G01925.1	Sobic_003G379700.1.p
DgNAC104	DG7G01925.1	Sobic_005G095800.1.p
DgNAC104	DG7G01925.1	Sobic_009G142200.1.p
DgNAC105	DG7G01957.1	Sobic_009G143700.1.p
DgNAC105	DG7G01957.1	Sobic_009G245500.1.p
DgNAC106	DG7G02164.1	Sobic_001G290400.1.p
DgNAC107	DG7G03639.1	Sobic_003G035100.1.p
DgNAC107	DG7G03639.1	Sobic_003G382300.1.p
DgNAC107	DG7G03639.1	Sobic_009G071500.1.p
