# Supplementary material for: Genome-wide identification, characterization, and expression analysis of the NAC transcription factor family in orchardgrass (Dactylis glomerata L.)
Source: BMC Genomics. 2021 Mar 12;22:178. doi: 10.1186/s12864-021-07485-6 (PMC7953825; doi:10.1186/s12864-021-07485-6)
Supplement: Supplementary file 4 — Additional file 4. Sequences of the primers used in this study. [file 12864_2021_7485_MOESM4_ESM.xlsx]

## Sheet: Sheet1
Additional file 4. Sequences of the primers used in this study.
Primer name	Primer Sequence
DgNAC008-F	GCTCAACGAGTATTCGCTGAC
DgNAC008-R	TGCTGTTCACATGGAATTGGTT
DgNAC023-F	AGCTCATCACGCACTACCTC
DgNAC023-R	CACCACGAAGAAGTACCACTC
DgNAC031-F	GGAGGCGGCATACTTCTTCA
DgNAC031-R	ACGAACACCGGCTTCTCTT
DgNAC034-F	GGCGTTAAGACCAACTGGATC
DgNAC034-R	GAGAACACAGATCGACAAAGGA
DgNAC050-F	CGCCAAGCACAAGAAGAAGG
DgNAC050-R	CGCACGAGATGGACGACTT
DgNAC054-F	AGGAGGTCGTCACCAGTTAC
DgNAC054-R	GCTCGCACTTGTTGAGGTC
DgNAC061-F	GACTCGTCGGAGATTATCG
DgNAC061-R	CACTCGTTGTCTTCCTTGA
DgNAC066-F	AGGTCGGCAACAATAATCA
DgNAC066-R	TAGCAACATCACTCGGTAG
DgNAC075-F	AATGCCTAATTCGACCACTGAC
DgNAC075-R	CAGAGACAGAGGAGCGACTT
DgNAC079-F	TCTCAACAAGTGCGAGCCAT
DgNAC079-R	GGTCTTCCAGTAGCCCGATT
DgNAC082-F	CTACGACGACATCCAGAGCAT
DgNAC082-R	CGAAGAGCGACGAGTAGAGG
DgNAC092-F	TCAACTACTACCTCCGCAAGAA
DgNAC092-R	GTCCTTGTGGCTGAAGAAGTAC
GAPDH F	TCTGACCGTTAGACTTGAGAAGG
GAPDH R	CTTGAGCTTACCCTCAGACTCCT
