# Supplementary material for: Genome-wide identification, characterization, and expression analysis of the NAC transcription factor family in orchardgrass (Dactylis glomerata L.)
Source: BMC Genomics. 2021 Mar 12;22:178. doi: 10.1186/s12864-021-07485-6 (PMC7953825; doi:10.1186/s12864-021-07485-6)
Supplement: Supplementary file 5 — Additional file 5 Expression (FPKM) of DgNAC genes in different tissues. [file 12864_2021_7485_MOESM5_ESM.xlsx]

## Sheet: Sheet1
Additional file 5. Expression (FPKM) of DgNAC genes in different tissues.
Gene name	Root	Stem	Leaf	Spike	Flower
DgNAC001	37.0238	17.3848	17.2483	20.7377	38.1843
DgNAC002	4.05884	1.82667	0.0369061	1.7992	2.89609
DgNAC003	0.0738722	0	0.027204	0.0228658	0.412394
DgNAC004	0.515565	1.1182	0.132077	2.13704	3.44496
DgNAC005	0	0	0.106403	0.017887	2.58079
DgNAC006	0	0	0	0	2.53479
DgNAC007	0	0	0	0	0
DgNAC008	11.0021	0	0	0	2.4264
DgNAC009	78.3602	9.81637	47.898	13.1399	23.3346
DgNAC010	22.5298	20.339	5.21719	25.0932	29.4969
DgNAC011	9.27314	16.1468	10.25	11.9059	15.4651
DgNAC012	0	0	0.0555534	0	0
DgNAC013	0	0	0	0	1.51353
DgNAC014	4.8209	0	0.225951	0.162788	0.662026
DgNAC015	0	0.041162	0	0	0.253625
DgNAC016	0.390851	0.291627	0.0319853	0	0.0285221
DgNAC017	0	0.0325015	0	0.0419477	0
DgNAC018	0.314972	1.43524	0	1.38929	0.387869
DgNAC019	0	0.777854	0	1.13234	0.693537
DgNAC020	0.364353	0.077673	0	0.12531	0.0531768
DgNAC021	0.106816	1.16133	0.013112	1.82949	1.28615
DgNAC022	0.608975	3.03783	0.538223	3.06622	1.81313
DgNAC023	10.2204	0.108538	0	0.280166	3.04661
DgNAC024	0.375725	0	0.0395324	0.0332282	0
DgNAC025	10.2995	0.0325015	0.274484	0.650189	0.778795
DgNAC026	13.2867	0	0.030773	0	3.97896
DgNAC027	0.435379	0.661302	0.106888	0.426751	0.3336
DgNAC028	0.575166	0.0459803	3.98907	2.52212	6.98839
DgNAC029	7.2426	2.65888	2.97699	4.44278	3.85738
DgNAC030	39.7772	1.48417	6.47703	0.529292	3.82374
DgNAC031	0	0	0	0	0
DgNAC032	170.867	5.01541	2.94457	37.3535	15.4313
DgNAC033	180.009	59.9328	229.819	39.6183	92.654
DgNAC034	42.3347	6.479	7.52206	2.1415	16.769
DgNAC035	0	12.9249	0	10.8641	0.366347
DgNAC036	7.11127	6.56782	3.63177	6.4332	5.95517
DgNAC037	0.469876	1.17197	0	1.07627	0.27774
DgNAC038	9.49137	5.52815	0.249662	20.74	8.88664
DgNAC039	5.98971	1.95646	2.86884	3.60565	3.78905
DgNAC040	1.78249	0	0	0.110347	0.678996
DgNAC041	14.6555	12.6142	0.300475	6.08084	7.85273
DgNAC042	0.128531	0.554857	0.0473325	0.119353	1.22402
DgNAC043	0	0	0	0.0414576	0
DgNAC044	0	0	0	0	0.0775312
DgNAC045	1.32628	0	0	0	0.217765
DgNAC046	0	0.631539	0	0.125398	0.199554
DgNAC047	0.895701	0.0429629	0	0.887194	1.0883
DgNAC048	1.54611	0.228185	0	0.589008	0.234331
DgNAC049	17.2311	0	0	0	0
DgNAC050	148.707	7.12948	18.0836	5.80474	16.6958
DgNAC051	3.84693	0.0232101	0.338573	0.389427	43.3008
DgNAC052	22.3616	0.158024	1.12224	0.433399	5.57164
DgNAC053	1.67128	0	0.0615461	0	0.0274411
DgNAC054	10.2784	0.080164	0.584688	0.0258657	0.164646
DgNAC055	21.6094	9.64528	7.01835	17.14	8.18031
DgNAC056	59.6008	26.7074	10.9661	84.0471	90.5547
DgNAC057	4.37193	18.7775	20.3086	3.41401	8.62595
DgNAC058	335.244	9.77904	68.1087	8.20553	71.9109
DgNAC059	9.40309	0.271702	8.59431	1.43774	0.334825
DgNAC060	0	0	0	0	1.45666
DgNAC061	181.326	1.05126	2.01777	6.44478	28.4528
DgNAC062	38.498	6.75873	1.24784	6.62539	3.8009
DgNAC063	9.76117	14.0594	0.266268	45.3123	10.8126
DgNAC064	0	0	0	0	0.402973
DgNAC065	0	0	0	0	0.249002
DgNAC066	40.8302	1.94335	8.19883	5.10157	6.07106
DgNAC067	0.0472977	0	0	0	0
DgNAC068	1.78105	0.675486	0.671137	0.692319	0.761688
DgNAC069	3.30946	4.13006	0.45298	12.6552	4.61638
DgNAC070	0	0	0	0	0
DgNAC071	0	0	0	0	0.0280964
DgNAC072	23.1179	0.108182	2.63706	0.209436	11.017
DgNAC073	10.5526	0.397856	0.475152	3.45178	8.41356
DgNAC074	0	0	0	0	0
DgNAC075	0.118822	3.13465	0.277127	2.5868	1.26162
DgNAC076	0.10743	0	0.0316496	0	0.0282228
DgNAC077	0.166642	0.0532873	0.163646	0.0343873	0.291854
DgNAC078	6.1499	0.186868	1.39369	0.637401	1.66314
DgNAC079	0.871492	0.696695	0	0.599455	0.127193
DgNAC080	25.3646	0.5468	0.0599725	0.378065	0.213916
DgNAC081	0	0	0	0	0.763716
DgNAC082	486.859	16.275	21.9324	10.6961	36.4763
DgNAC083	0	0	0	0	0
DgNAC084	0	0	0	0	0
DgNAC085	0	0	0	0	0
DgNAC086	0	0.749898	0	0.544414	0.128349
DgNAC087	0.111963	9.50554	0.0824621	0.901056	0.588268
DgNAC088	31.2647	27.934	16.3777	42.5005	28.6014
DgNAC089	0	0.0355249	0.109097	0.0229249	0.0486423
DgNAC090	14.4922	0.0993042	15.4261	0	7.07055
DgNAC091	32.5507	11.232	10.3373	19.0975	22.0851
DgNAC092	2.91773	11.443	0.252818	13.972	1.23994
DgNAC093	5.91089	13.372	13.6019	1.83871	2.25972
DgNAC094	0.808897	0	0	0.103931	0.0300712
DgNAC095	0	0	0	0	0
DgNAC096	0.676438	0.801603	0.219797	3.46092	0.326664
DgNAC097	0.194718	0	0	0	0
DgNAC098	0	12.6116	0	44.9985	0.727884
DgNAC099	0	0.0859258	0	1.16444	0.0588268
DgNAC100	24.9259	2.26867	0.836052	0.117121	3.29275
DgNAC101	15.0219	0.709886	15.8872	2.95477	7.48447
DgNAC102	4.57866	1.53733	0	0.283448	0.0601424
DgNAC103	2.1294	18.8388	7.24422	2.74109	3.28542
DgNAC104	104.954	0.0907467	24.9422	1.55186	34.9156
DgNAC105	68.1784	38.8573	27.6075	46.927	44.0537
DgNAC106	16.7125	0.124605	1.75388	2.19788	8.04737
DgNAC107	4.10673	0.588915	0.0311821	1.79535	0.139029
DgNAC108	3.10741	0.266954	2.52777	1.03362	4.02078
