# Supplementary material for: Genome-wide identification, characterization, and expression analysis of the NAC transcription factor family in orchardgrass (Dactylis glomerata L.)
Source: BMC Genomics. 2021 Mar 12;22:178. doi: 10.1186/s12864-021-07485-6 (PMC7953825; doi:10.1186/s12864-021-07485-6)
Supplement: Supplementary file 6 — Additional file 6 Expression (FPKM) of DgNAC genes in different floral bud development stages. [file 12864_2021_7485_MOESM6_ESM.xlsx]

## Sheet: Sheet1
Additional file 6. Expression (FPKM) of DgNAC genes in different floral bud development stages.
Gene name	BV	V	AV	VG	BH	H
DgNAC001	26.4687	30.5575	27.539	32.1631	31.9081	30.7677
DgNAC002	2.1315	1.2524	2.5832	2.26349	3.94853	4.72654
DgNAC003	0.0427402	0.0143467	0.00614717	0.0340506	0.0496867	0.02415
DgNAC004	1.83157	1.89611	1.04482	0.904903	2.80502	3.68788
DgNAC005	0	0	0	0	0	0.0224199
DgNAC006	0	0	0	0	0	0
DgNAC007	0	0	0	0	0	0
DgNAC008	8.07498	25.6776	5.31427	4.04177	2.17155	0.826238
DgNAC009	24.9931	29.7834	34.3696	44.4369	31.1255	22.4314
DgNAC010	6.88332	12.0793	7.91182	5.52866	2.58646	3.01422
DgNAC011	11.0037	12.8193	9.86766	9.25828	10.0331	14.0467
DgNAC012	0.0337181	0	0	0	0.0435162	0.0225795
DgNAC013	0	0	0	0	0	0
DgNAC014	2.04125	0.542028	1.2065	2.00175	5.01017	3.7961
DgNAC015	0.101871	0.0324787	0.0171408	0.0201864	0.188997	0.272699
DgNAC016	0.727787	0.233112	0.792518	1.01528	1.23931	0.733442
DgNAC017	0.125438	0.0157062	0.0730461	0.093727	0.28294	0.229663
DgNAC018	0.0227791	0.0152926	0	0	0.239187	0.25153
DgNAC019	1.25023	1.62609	1.70939	1.34464	2.31939	2.27108
DgNAC020	0.114878	0.13042	0.541689	0.0538017	0.8109	0.525536
DgNAC021	1.37249	1.08635	1.10791	2.20036	4.42233	3.91944
DgNAC022	0.433616	0.20653	0.0486545	0.367742	0.791424	0.926769
DgNAC023	3.22691	4.67679	1.75527	1.75906	0.812526	1.36629
DgNAC024	0.642956	0.6918	0.497459	0.354064	0.377574	0.342977
DgNAC025	2.0936	3.20965	1.16456	3.36472	1.85841	1.47103
DgNAC026	3.12673	3.80483	4.8861	1.1756	1.52078	3.66377
DgNAC027	0.494515	0.487434	0.197785	0.493327	0.441462	1.02137
DgNAC028	3.67294	1.36669	2.10465	2.81577	1.09816	0.688034
DgNAC029	7.82055	7.76807	9.15843	12.3696	16.0248	17.7508
DgNAC030	1.6822	2.29176	3.202	2.20254	2.81387	2.46417
DgNAC031	0	0	0	0	0.0815243	0
DgNAC032	13.5807	46.1613	52.8696	6.73375	7.24089	9.71936
DgNAC033	116.594	198.303	190.824	61.443	51.706	69.1934
DgNAC034	39.4103	37.569	107.031	280.369	259.631	117.2
DgNAC035	0	0	0	0	0	0
DgNAC036	5.78722	7.919	4.59275	4.69126	4.86245	4.73099
DgNAC037	0.0181237	0	0.131321	0	0.684103	0.682148
DgNAC038	2.48321	1.06703	2.9589	3.12727	5.55598	6.56093
DgNAC039	3.78849	3.68654	4.73966	4.99136	5.93997	19.0217
DgNAC040	0.048127	0.0603929	0.123048	0	0.0269609	1.79614
DgNAC041	1.35779	2.90414	2.81236	1.31195	2.46049	2.19194
DgNAC042	0	0	0.0256727	0	0.0247177	0.0594857
DgNAC043	0	0	0	0	0	0
DgNAC044	0	0	0	0	0	0.00836919
DgNAC045	0.00780808	0.00715491	0.0502311	0.0719234	0.127493	0.116194
DgNAC046	0.239706	0.2097	0.517497	0.42645	0.90949	0.948304
DgNAC047	0.281696	0.100848	1.28828	0.333481	1.98679	1.74621
DgNAC048	0	0.011253	0.0443074	0	0	0
DgNAC049	0.0567362	0.103598	0.163672	0.108746	0.0625316	0.0436919
DgNAC050	120.91	64.8648	169.504	561.752	442.579	276.886
DgNAC051	0.445332	0.462249	0.248267	0.29707	0.384411	0.590686
DgNAC052	13.5222	11.2098	22.287	16.5381	14.2012	3.38581
DgNAC053	3.90263	17.7771	6.56266	5.65003	3.59635	2.14198
DgNAC054	0.0686198	0.4039	0.0956448	0.0668095	0.127411	0.0648412
DgNAC055	4.25284	4.08257	4.51404	2.41345	4.83165	6.6206
DgNAC056	19.8922	25.323	37.7293	24.9538	12.685	14.8503
DgNAC057	12.2727	21.6944	6.31544	23.7484	8.00886	5.98641
DgNAC058	29.3308	30.6818	36.7037	97.6572	64.6701	31.7204
DgNAC059	8.97232	8.22148	24.7205	51.1423	30.7046	15.7465
DgNAC060	0	0	0	0	0	0.0120955
DgNAC061	1.37086	11.1588	10.1121	8.62692	9.70507	7.49666
DgNAC062	15.7953	2.73449	17.8921	21.115	37.7279	35.5788
DgNAC063	0.663709	0.191515	2.35817	1.03672	5.69531	5.76657
DgNAC064	0	0	0	0	0	0
DgNAC065	0	0.0589049	0	0.117164	0.101019	0.288822
DgNAC066	14.7145	12.5659	16.4509	72.1026	138.633	93.3007
DgNAC067	0	0	0	0.0222517	0	0
DgNAC068	1.17886	0.579584	0.580871	0.724119	1.51419	1.72172
DgNAC069	3.92104	4.40936	6.46193	5.17215	10.5852	11.0124
DgNAC070	0	0	0	0	0	0
DgNAC071	0.184743	0.247432	0.133364	0.198715	0.329827	0.304059
DgNAC072	0.605747	1.85926	1.93138	1.33803	0.356029	0.122765
DgNAC073	10.3063	16.8821	2.81744	2.72537	1.05951	0.574938
DgNAC074	0	0	0	0	0	0
DgNAC075	0.67997	0.453018	0.23784	0.552171	0.335666	0.958924
DgNAC076	0.00414372	0	0	0.0174938	0.0487685	0.0588302
DgNAC077	0.0685159	0.0107878	0.0561837	0.138451	0.738921	0.484826
DgNAC078	0.425656	0.316272	0.396737	0.243846	0.307103	1.54432
DgNAC079	1.0281	0.344649	1.06195	0.668323	5.98178	3.06958
DgNAC080	0.138921	0.197126	0.0896555	0.0279559	0.0156332	0.0992635
DgNAC081	0	0	0	0	0	0
DgNAC082	167.234	72.2475	184.396	359.283	560.388	391.211
DgNAC083	0	0.0102211	0	0	0	0
DgNAC084	0	0	0	0	0	0
DgNAC085	0	0	0	0.0080867	0	0
DgNAC086	0.0808039	0.0885817	0.238251	0.0618331	0.672572	0.508989
DgNAC087	0.204404	0.207691	0.184415	0.167505	0.794364	1.64542
DgNAC088	25.1261	28.8003	23.841	28.9263	27.6324	41.0293
DgNAC089	0.635862	0.486077	0.393084	0.305076	1.22232	1.84552
DgNAC090	0.758621	4.92554	31.7712	0.626921	0.521335	0.129596
DgNAC091	31.0346	26.6585	25.0509	61.5976	90.3406	62.9431
DgNAC092	1.18067	0.423657	1.05969	1.30011	2.5613	4.42251
DgNAC093	8.32865	14.0426	16.7549	13.8411	9.80944	10.2208
DgNAC094	0.256345	0.489703	0.0818697	0.0131028	0.122215	0.0774418
DgNAC095	0.00840741	0	0	0	0.0142295	0.0363251
DgNAC096	0.526332	0.435362	0.827474	0.536649	1.15435	1.78497
DgNAC097	0.0330146	0.029478	0	0	0	0
DgNAC098	0	0	0	0	0	0
DgNAC099	0.184797	0	0.126029	0.0522475	1.04565	0.768564
DgNAC100	7.43398	12.8414	6.17685	3.03133	3.85475	2.90139
DgNAC101	24.7404	13.4572	23.9728	41.9718	33.6988	28.3415
DgNAC102	0.0204679	0.0259934	0.0645958	0.140015	0.121246	0.0952008
DgNAC103	4.07328	5.09775	4.20838	4.22274	2.78821	4.19894
DgNAC104	26.569	40.3232	21.598	87.5589	21.4204	4.24135
DgNAC105	47.6445	49.0839	48.27	39.6989	34.8836	49.869
DgNAC106	4.3648	2.84376	0.825845	9.28537	5.79923	6.50036
DgNAC107	0.304858	0.32205	0.326393	0.321833	0.48838	0.81675
DgNAC108	5.43631	7.36949	6.39016	5.04161	4.20893	4.3334
