# Supplementary material for: Genome-wide identification, characterization, and expression analysis of the NAC transcription factor family in orchardgrass (Dactylis glomerata L.)
Source: BMC Genomics. 2021 Mar 12;22:178. doi: 10.1186/s12864-021-07485-6 (PMC7953825; doi:10.1186/s12864-021-07485-6)
Supplement: Supplementary file 7 — Additional file 7 RNA-seq data of the orchardgrass-specific NAC genes that were used in this study. [file 12864_2021_7485_MOESM7_ESM.xlsx]

## Sheet: submergence stress
Additional file 7. RNA-seq data of orchardgrass-specific NAC genes in submergence stress
Gene name	Dianbei-0h	Dianbei-8h	Dianbei-24h	Anba-0h	Anba-8h	Anba-24h
DgNAC095	0	0	0.0114239	0	0	0
DgNAC010	8.27685	20.8247	18.9943	14.4107	25.1484	33.6685
DgNAC094	0.443957	0.771704	0.396878	0.297553	0.0477554	0.0742893
DgNAC055	11.105	22.5344	18.1305	18.4403	23.7901	29.3547
DgNAC045	0.0184891	1.05752	0.435303	0.00768394	0.177993	0.0406628
DgNAC043	0	0	0	0	0.015747	0
DgNAC077	0.0130074	0.0930106	0.0312386	0.0115027	0.0136592	0.108263
DgNAC078	5.15756	4.45646	4.75424	9.12162	8.44398	5.26328
DgNAC068	0.165613	0.981858	0.467732	0.622523	1.70863	0.654383
DgNAC064	0	0	0	0	0	0
DgNAC062	6.05794	25.1905	45.4606	11.1228	73.9345	36.4052
DgNAC007	0.0444314	0	0	0	0	0.0196801
DgNAC085	0.0935661	0.178457	0.00926762	0	0	0
DgNAC084	0	0	0.125084	0.330635	0.03243	0.270666
DgNAC083	0	0	0	0	0	0.020628

## Sheet: drought stress
Additional file 7. RNA-seq data of orchardgrass-specific NAC genes in drought stress
Gene name	Leaf-CK	Leaf-18d	Root-CK	Root-18d
DgNAC007	11.97	7.465	42.44	13.88
DgNAC010	9.22	9.79	8.165	69.78
DgNAC043	1583.65	1557.71	1806.9	2212.76
DgNAC045	0	0	17.2	1.52
DgNAC055	7.365	4.42	5.425	2.675
DgNAC062	11.97	7.465	42.44	13.88
DgNAC064	11.97	7.465	42.44	13.88
DgNAC068	26.91	15.495	19.115	3.97
DgNAC077	20.93	17.1	97.225	18.2
DgNAC078	26.91	15.495	19.115	3.97
DgNAC083	11.97	7.465	42.44	13.88
DgNAC084	11.97	7.465	42.44	13.88
DgNAC085	11.97	7.465	42.44	13.88
DgNAC094	129.855	6.525	19.155	10.085
DgNAC095	9.22	9.79	8.165	69.78

## Sheet: heat stress
Additional file 7. RNA-seq data of orchardgrass-specific NAC genes in heat stress
Gene name	Baoxing-0d	Baoxing-10d	Baoxing-26d	01998-0d	01998-10d	01998-26d
DgNAC007	54.94	37.37	31.37	52	40.6	38.49
DgNAC043	0	0.47	0	0	0.59	1.14
DgNAC062	6.05	8.94	5.29	6.1	4.3	7.4
DgNAC068	0.58	1.97	2.33	1.95	1.11	2.49
DgNAC077	6.05	8.94	5.29	6.1	4.3	7.4
DgNAC078	0.58	1.97	2.33	1.95	1.11	2.49
DgNAC094	0.27	0.2	0.46	0	0.51	0.48
DgNAC095	0.23	0.63	0.39	0	0	0
